# Supplementary material for: Salicylic acid‐dependent immunity contributes to resistance against Rhizoctonia solani, a necrotrophic fungal agent of sheath blight, in rice and Brachypodium distachyon
Source: New Phytol. 2017 Oct 19;217(2):771–83. doi: 10.1111/nph.14849 (PMC5765516; doi:10.1111/nph.14849)
Supplement: Supplementary file 2 [file NPH-217-771-s002.xlsx]

## Sheet: Title & authors
New Phytologist Supporting Information
Article title: Salicylic acid-dependent immunity contributes to resistance against Rhizoctonia solani, a necrotrophic fungal agent of sheath blight, in rice and Brachypodium distachyon
Authors: Yusuke Kouzai, Mamiko Kimura, Megumi Watanabe, Kazuki Kusunoki, Daiki Osaka, Tomoko Suzuki, Hidenori Matsui, Mikihiro Yamamoto, Yuki Ichinose, Kazuhiro Toyoda, Takakazu Matsuura, Izumi C. Mori, Takashi Hirayama, Eiichi Miami, Yoko Nishizawa, Komaki Inoue, Yoshihiko Onda, Keiichi Mochida, and Yoshiteru Noutoshi
Article acceptance date: 13 September 2017

## Sheet: Table S3
Table S3. Differentialy expressed genes (DEGs) of Brachypodium distachyon in the salicylic acid treatment.
Gene ID	LogFC	FDR	Arabidopsis	Rice
Bradi1g00552	4.39115	9.09e-27	AT3G54820.1 | plasma membrane intrinsic protein 2;5	LOC_Os02g41860.2 | aquaporin protein, putative, expressed
Bradi1g00710	1.42631	1.97e-11	AT5G60720.1 | Protein of unknown function, DUF547	LOC_Os03g64230.1 | expressed protein
Bradi1g00950	2.96513	2.42e-29	AT4G25420.1 | 2-oxoglutarate (2OG) and Fe(II)-dependent oxygenase superfamily protein	LOC_Os03g63970.1 | gibberellin 20 oxidase 1, putative, expressed
Bradi1g01920	4.42625	2.31e-21	AT3G48460.1 | GDSL-like Lipase/Acylhydrolase superfamily protein	LOC_Os03g62740.1 | GDSL-like lipase/acylhydrolase, putative, expressed
Bradi1g02690	1.0983	1.31e-07	AT3G62040.1 | Haloacid dehalogenase-like hydrolase (HAD) superfamily protein	LOC_Os03g61829.1 | haloacid dehalogenase-like hydrolase family protein, putative, expressed
Bradi1g02697	1.09694	5.92e-10	AT5G26680.2 | 5\'-3\' exonuclease family protein	LOC_Os05g46270.1 | FEN1A - Putative flap endonuclease protein, expressed
Bradi1g03947	1.54181	1.36e-16	AT3G11030.1 | TRICHOME BIREFRINGENCE-LIKE 32	LOC_Os03g60340.1 | leaf senescence related protein, putative, expressed
Bradi1g04200	1.62268	2.72e-17	AT3G45600.1 | tetraspanin3	LOC_Os05g03140.1 | tetraspanin family protein, putative, expressed
Bradi1g04690	1.50457	2.67e-10	AT5G26330.1 | Cupredoxin superfamily protein	LOC_Os03g59280.1 | plastocyanin-like domain containing protein, putative, expressed
Bradi1g05410	4.1606	6.28e-21	AT1G04240.1 | AUX/IAA transcriptional regulator family protein	LOC_Os03g58350.1 | OsIAA14 - Auxin-responsive Aux/IAA gene family member, expressed
Bradi1g05880	-1.82643	4.74e-16	AT1G76680.1 | 12-oxophytodienoate reductase 1	LOC_Os06g11210.1 | 12-oxophytodienoate reductase, putative, expressed
Bradi1g06260	1.08831	6.6e-08	AT1G68450.1 | VQ motif-containing protein	LOC_Os03g57520.1 | VQ domain containing protein, putative, expressed
Bradi1g06420	1.02465	8.14e-19	AT3G58070.1 | C2H2 and C2HC zinc fingers superfamily protein	LOC_Os03g57240.1 | ZOS3-19 - C2H2 zinc finger protein, expressed
Bradi1g06490	1.09566	1.64e-15	AT2G34620.1 | Mitochondrial transcription termination factor family protein	LOC_Os03g57149.1 | mTERF domain containing protein, expressed
Bradi1g06550	1.1192	2.88e-05	No hits found	LOC_Os03g57830.1 | expressed protein
Bradi1g06695	1.44152	1.11e-09	No hits found	No hits found
Bradi1g06904	-1.31952	1.31e-08	No hits found	No hits found
Bradi1g06990	1.13637	2.85e-07	No hits found	LOC_Os03g56500.1 | expressed protein
Bradi1g07495	1.13393	2.66e-14	No hits found	LOC_Os03g55776.1 | expressed protein
Bradi1g08340	-5.70936	3.74e-05	AT1G69120.1 | K-box region and MADS-box transcription factor family protein	LOC_Os03g54160.2 | OsMADS14 - MADS-box family gene with MIKCc type-box, expressed
Bradi1g09270	1.9106	1.38e-09	AT1G55020.1 | lipoxygenase 1	LOC_Os03g52860.1 | lipoxygenase, putative, expressed
Bradi1g09583	1.53619	0.00046568	AT1G72060.1 | serine-type endopeptidase inhibitors	LOC_Os03g52390.1 | PIII1 - Proteinase inhibitor II family protein precursor, expressed
Bradi1g10030	2.11466	2.63e-08	AT4G37770.1 | 1-amino-cyclopropane-1-carboxylate synthase 8,AT2G22810.1 | 1-aminocyclopropane-1-carboxylate synthase 4	LOC_Os03g51740.1 | aminotransferase, classes I and II, domain containing protein, expressed
Bradi1g10170	1.48458	2.48e-05	AT4G37850.1 | basic helix-loop-helix (bHLH) DNA-binding superfamily protein	LOC_Os03g51580.1 | helix-loop-helix DNA-binding domain containing protein, expressed
Bradi1g10281	1.67614	7.12e-06	No hits found	LOC_Os02g22440.1 | expressed protein
Bradi1g10840	1.00199	3.56e-08	AT5G49690.1 | UDP-Glycosyltransferase superfamily protein	LOC_Os03g49524.1 | anthocyanidin 3-O-glucosyltransferase, putative, expressed
Bradi1g11120	1.38087	1.48e-11	AT2G06925.1 | Phospholipase A2 family protein	LOC_Os03g50030.1 | phospholipase A2, putative, expressed
Bradi1g11490	1.22648	4.64e-21	AT3G10050.1 | L-O-methylthreonine resistant 1	LOC_Os03g50510.1 | threonine dehydratase biosynthetic, chloroplast precursor, putative, expressed
Bradi1g11510	1.06816	1.14e-07	AT2G01755.1 |	LOC_Os03g50530.1 | expressed protein
Bradi1g11680	2.39909	1.13e-40	AT1G55020.1 | lipoxygenase 1,AT3G22400.1 | PLAT/LH2 domain-containing lipoxygenase family protein	LOC_Os03g52860.1 | lipoxygenase, putative, expressed,LOC_Os03g49350.1 | lipozygenase protein, putative, expressed
Bradi1g11920	-1.57758	3.47e-12	AT1G18980.1 | RmlC-like cupins superfamily protein	LOC_Os03g48780.1 | Cupin domain containing protein, expressed
Bradi1g11930	-1.12442	1.61e-05	AT1G18980.1 | RmlC-like cupins superfamily protein	LOC_Os03g48780.1 | Cupin domain containing protein, expressed
Bradi1g12290	-2.06478	0.00835949	AT5G04500.1 | glycosyltransferase family protein 47	LOC_Os03g48010.1 | exostosin, putative, expressed
Bradi1g14050	1.01329	2.34e-09	AT3G22800.1 | Leucine-rich repeat (LRR) family protein	LOC_Os03g43650.1 | uncharacterized protein At4g06744 precursor, putative, expressed
Bradi1g14810	1.08576	9.08e-12	AT1G24625.1 | zinc finger protein 7	LOC_Os03g41110.1 | ZOS3-14 - C2H2 zinc finger protein, expressed
Bradi1g14850	1.37798	4.98e-17	AT3G19540.1 | Protein of unknown function (DUF620)	LOC_Os12g39160.1 | expressed protein,LOC_Os03g40930.1 | expressed protein
Bradi1g14900	1.85064	1.47e-15	AT4G37320.1 | cytochrome P450, family 81, subfamily D, polypeptide 5	LOC_Os03g55240.1 | cytochrome P450, putative, expressed
Bradi1g15290	1.26954	4.37e-14	AT3G27690.1 | photosystem II light harvesting complex gene 2.3	LOC_Os03g39610.1 | chlorophyll A-B binding protein, putative, expressed
Bradi1g17090	-1.16478	1.88e-05	AT1G09240.1 | nicotianamine synthase 3	LOC_Os07g48980.1 | nicotianamine synthase, putative, expressed
Bradi1g17130	-1.94923	4.05e-10	AT1G64950.1 | cytochrome P450, family 89, subfamily A, polypeptide 5	LOC_Os02g01890.1 | cytochrome P450, putative, expressed
Bradi1g17310	1.27139	0.000114316	AT1G15100.1 | RING-H2 finger A2A	LOC_Os07g48680.1 | zinc finger, C3HC4 type domain containing protein, expressed
Bradi1g19470	1.00071	1.15e-12	AT5G48485.1 | Bifunctional inhibitor/lipid-transfer protein/seed storage 2S albumin superfamily protein	LOC_Os07g18990.1 | LTPL40 - Protease inhibitor/seed storage/LTP family protein precursor, expressed
Bradi1g19713	-1.17648	3.47e-06	AT5G23530.1 | carboxyesterase 18	LOC_Os07g44890.1 | gibberellin receptor GID1L2, putative, expressed
Bradi1g19840	2.64254	5.2e-12	AT1G28600.1 | GDSL-like Lipase/Acylhydrolase superfamily protein	LOC_Os07g44780.1 | GDSL-like lipase/acylhydrolase, putative, expressed
Bradi1g20185	1.49479	3.95e-08	AT1G64160.1 | Disease resistance-responsive (dirigent-like protein) family protein	LOC_Os07g44250.1 | dirigent, putative, expressed
Bradi1g20280	-1.95628	2.21e-09	AT3G62040.1 | Haloacid dehalogenase-like hydrolase (HAD) superfamily protein	LOC_Os07g44060.1 | haloacid dehalogenase-like hydrolase family protein, putative, expressed
Bradi1g20950	4.90639	1.43e-25	AT1G22900.1 | Disease resistance-responsive (dirigent-like protein) family protein	LOC_Os07g42570.1 | dirigent, putative, expressed
Bradi1g20960	5.25806	1.64e-49	AT5G42510.1 | Disease resistance-responsive (dirigent-like protein) family protein	LOC_Os07g42520.1 | dirigent, putative, expressed
Bradi1g21230	-1.18575	1.04e-17	AT5G65420.1 | CYCLIN D4;1	LOC_Os07g42860.1 | cyclin, putative, expressed
Bradi1g21300	1.03963	7.99e-21	AT5G42250.1 | Zinc-binding alcohol dehydrogenase family protein,AT1G22440.1 | Zinc-binding alcohol dehydrogenase family protein	LOC_Os07g42924.1 | dehydrogenase, putative, expressed
Bradi1g21305	1.26302	1.11e-06	AT5G42250.1 | Zinc-binding alcohol dehydrogenase family protein	LOC_Os07g42924.1 | dehydrogenase, putative, expressed
Bradi1g21635	2.33069	1.7e-16	AT5G42500.1 | Disease resistance-responsive (dirigent-like protein) family protein	LOC_Os01g25030.1 | dirigent, putative
Bradi1g21950	2.67885	6.82e-28	No hits found	LOC_Os07g41410.1 | EGG APPARATUS-1, putative, expressed
Bradi1g21956	1.2022	1.79e-05	No hits found	No hits found
Bradi1g21980	-8.10554	9.45e-08	AT1G69120.1 | K-box region and MADS-box transcription factor family protein	LOC_Os07g41370.1 | OsMADS18 - MADS-box family gene with MIKCc type-box, expressed
Bradi1g22030	2.31331	1.51e-06	AT5G15630.1 | COBRA-like extracellular glycosyl-phosphatidyl inositol-anchored protein family	LOC_Os07g41320.1 | COBRA-like protein precursor, putative, expressed
Bradi1g22750	1.34806	8.74e-06	AT5G45890.1 | senescence-associated gene 12	LOC_Os09g21370.1 | cysteine proteinase EP-B 1 precursor, putative, expressed
Bradi1g23440	-1.41736	3.75e-28	AT3G18830.1 | polyol/monosaccharide transporter 5	LOC_Os07g39350.1 | transporter family protein, putative, expressed
Bradi1g23730	-1.1405	8.42e-21	AT2G37710.1 | receptor lectin kinase	LOC_Os07g38800.1 | lectin-like receptor kinase, putative, expressed
Bradi1g24760	1.29854	1.98e-17	AT5G54270.1 | light-harvesting chlorophyll B-binding protein 3	LOC_Os07g37550.1 | chlorophyll A-B binding protein, putative, expressed
Bradi1g25117	1.39962	0.000127904	AT3G03050.1 | cellulose synthase-like D3	LOC_Os07g36690.1 | CSLF2 - cellulose synthase-like family F; beta1,3;1,4 glucan synthase, expressed
Bradi1g25460	2.57101	9.13e-40	AT1G62200.1 | Major facilitator superfamily protein	LOC_Os06g49220.1 | peptide transporter, putative, expressed
Bradi1g25588	-1.08171	0.00019828	AT4G23160.1 | cysteine-rich RLK (RECEPTOR-like protein kinase) 8	LOC_Os07g35290.1 | TKL_IRAK_DUF26-lc.10 - DUF26 kinases have homology to DUF26 containing loci, expressed
Bradi1g25937	2.36449	2.39e-16	AT5G64700.1 | nodulin MtN21 /EamA-like transporter family protein	LOC_Os07g34070.1 | auxin-induced protein 5NG4, putative, expressed
Bradi1g26100	-1.52516	1.64e-08	AT3G50930.1 | cytochrome BC1 synthesis	LOC_Os03g38800.1 | AAA family ATPase, putative, expressed
Bradi1g26790	1.63294	6.43e-06	AT3G16520.3 | UDP-glucosyl transferase 88A1	LOC_Os07g31960.1 | UDP-glucoronosyl and UDP-glucosyl transferase domain containing protein, expressed
Bradi1g26800	2.12139	1.23e-45	AT3G23560.1 | MATE efflux family protein	LOC_Os07g31884.1 | MATE efflux family protein, putative, expressed
Bradi1g26850	1.79655	6.76e-26	AT1G23140.1 | Calcium-dependent lipid-binding (CaLB domain) family protein	LOC_Os07g31720.1 | GTPase activating protein, putative, expressed
Bradi1g30034	3.3069	3.27e-19	AT1G74460.1 | GDSL-like Lipase/Acylhydrolase superfamily protein	LOC_Os12g37910.2 | GDSL-like lipase/acylhydrolase, putative, expressed
Bradi1g30797	1.29943	1.12e-05	AT2G25220.1 | Protein kinase superfamily protein	LOC_Os05g25540.1 | STRUBBELIG-RECEPTOR FAMILY 6 precursor, putative, expressed
Bradi1g32400	-1.11845	3.21e-08	AT1G79130.1 | SAUR-like auxin-responsive protein family	LOC_Os06g45970.1 | OsSAUR26 - Auxin-responsive SAUR gene family member, expressed
Bradi1g34250	-1.24054	2.58e-08	AT3G20220.1 | SAUR-like auxin-responsive protein family	LOC_Os06g48860.1 | OsSAUR28 - Auxin-responsive SAUR gene family member, expressed
Bradi1g34380	-1.67443	1.21e-08	AT3G14460.1 | LRR and NB-ARC domains-containing disease resistance protein	LOC_Os10g04540.1 | expressed protein
Bradi1g34727	-1.01255	9.93e-12	AT1G10360.1 | glutathione S-transferase TAU 18	LOC_Os10g38340.1 | glutathione S-transferase GSTU6, putative, expressed
Bradi1g34920	-1.12052	0.000136972	AT1G62770.1 | Plant invertase/pectin methylesterase inhibitor superfamily protein	LOC_Os06g49760.1 | invertase/pectin methylesterase inhibitor family protein, putative, expressed
Bradi1g37330	1.20904	5.11e-21	AT1G69850.1 | nitrate transporter 1:2	LOC_Os06g38294.1 | peptide transporter PTR2, putative, expressed
Bradi1g37600	2.98282	3.58e-35	AT5G21100.1 | Plant L-ascorbate oxidase	LOC_Os06g37150.1 | L-ascorbate oxidase precursor, putative, expressed
Bradi1g37660	2.03531	3.53e-25	AT4G26130.1 |	LOC_Os06g37020.1 | expressed protein
Bradi1g38120	2.17519	1.5e-10	AT2G42840.1 | protodermal factor 1	LOC_Os06g35970.1 | meiosis 5, putative, expressed
Bradi1g38140	1.19268	7.02e-05	AT3G24520.1 | heat shock transcription factor C1	LOC_Os06g35960.1 | HSF-type DNA-binding domain containing protein, expressed
Bradi1g41115	1.27307	0.0028375	AT5G05340.1 | Peroxidase superfamily protein	LOC_Os02g14440.1 | peroxidase precursor, putative, expressed
Bradi1g42458	2.11712	1.58e-20	AT4G23180.1 | cysteine-rich RLK (RECEPTOR-like protein kinase) 10,AT4G21390.1 | S-locus lectin protein kinase family protein	LOC_Os06g30130.1 | cysteine-rich receptor-like protein kinase 10 precursor, putative, expressed
Bradi1g42670	1.13645	9.18e-15	AT3G54890.1 | photosystem I light harvesting complex gene 1	LOC_Os06g21590.1 | chlorophyll A-B binding protein, putative, expressed
Bradi1g43880	-1.24037	2.62e-08	AT4G23310.1 | cysteine-rich RLK (RECEPTOR-like protein kinase) 23	LOC_Os10g04730.1 | TKL_IRAK_DUF26-la.6 - DUF26 kinases have homology to DUF26 containing loci, expressed
Bradi1g43990	1.22222	7.74e-11	AT1G25440.1 | B-box type zinc finger protein with CCT domain	LOC_Os06g15330.1 | CCT/B-box zinc finger protein, putative, expressed
Bradi1g44250	1.32071	0.00012186	AT3G45070.1 | P-loop containing nucleoside triphosphate hydrolases superfamily protein	LOC_Os07g41460.1 | sulfotransferase domain containing protein, expressed
Bradi1g44370	1.22265	3.42e-05	No hits found	LOC_Os06g13940.1 | expressed protein
Bradi1g44890	1.07075	1.54e-05	AT1G70230.1 | TRICHOME BIREFRINGENCE-LIKE 27	LOC_Os06g12870.1 | leaf senescence related protein, putative, expressed
Bradi1g45535	1.15194	2.06e-07	No hits found	LOC_Os06g11760.1 | expressed protein
Bradi1g45710	1.64567	8.56e-08	AT2G32300.1 | uclacyanin 1	LOC_Os06g11490.1 | plastocyanin-like domain containing protein, putative, expressed
Bradi1g46110	1.23911	0.00227317	AT1G60360.1 | RING/U-box superfamily protein	LOC_Os06g10800.1 | zinc finger family protein, putative, expressed
Bradi1g46710	-1.6364	8.17e-13	AT3G14280.1 |	LOC_Os06g09350.1 | expressed protein
Bradi1g46870	5.06242	0.00579464	AT2G46950.1 | cytochrome P450, family 709, subfamily B, polypeptide 2	LOC_Os06g09210.1 | cytochrome P450 72A1, putative, expressed
Bradi1g47017	2.20954	3.23e-09	AT4G35150.1 | O-methyltransferase family protein	LOC_Os12g25450.1 | O-methyltransferase, putative, expressed,LOC_Os09g17560.1 | O-methyltransferase, putative, expressed
Bradi1g47210	1.68835	8.26e-41	AT1G64980.1 | Nucleotide-diphospho-sugar transferases superfamily protein	LOC_Os07g23120.1 | expressed protein
Bradi1g47300	2.25815	2.05e-10	AT1G15950.1 | cinnamoyl coa reductase 1	LOC_Os08g34280.1 | cinnamoyl-CoA reductase, putative, expressed
Bradi1g47820	-1.81102	1.29e-19	AT5G20400.1 | 2-oxoglutarate (2OG) and Fe(II)-dependent oxygenase superfamily protein	LOC_Os06g08041.1 | iron/ascorbate-dependent oxidoreductase, putative, expressed,LOC_Os06g08032.1 | flavonol synthase/flavanone 3-hydroxylase, putative, expressed
Bradi1g48670	1.99525	1.68e-30	AT3G59140.1 | multidrug resistance-associated protein 14	LOC_Os06g06440.1 | ABC transporter, ATP-binding protein, putative, expressed
Bradi1g48830	-7.00963	1.65e-06	AT1G65480.1 | PEBP (phosphatidylethanolamine-binding protein) family protein	LOC_Os06g06320.1 | osFTL2 FT-Like2 homologous to Flowering Locus T gene; contains Pfam profile PF01161: Phosphatidylethanolamine-binding protein, expressed
Bradi1g49245	-3.92653	3.5e-10	AT5G23960.1 | terpene synthase 21	LOC_Os05g17010.1 | retrotransposon protein, putative, unclassified, expressed
Bradi1g49370	8.24969	1.34e-15	No hits found	LOC_Os06g03099.1 | expressed protein
Bradi1g49490	2.14515	8.22e-26	AT3G63530.1 | RING/U-box superfamily protein,AT3G63530.2 | RING/U-box superfamily protein	LOC_Os06g03580.1 | zinc RING finger protein, putative, expressed,LOC_Os06g03580.2 | zinc RING finger protein, putative, expressed
Bradi1g49790	1.00602	8.43e-17	AT4G22990.1 | Major Facilitator Superfamily with SPX (SYG1/Pho81/XPR1) domain-containing protein	LOC_Os06g03860.1 | uncharacterized membrane protein, putative, expressed
Bradi1g50057	1.66561	1.72e-16	AT2G46770.1 | NAC (No Apical Meristem) domain transcriptional regulator superfamily protein	LOC_Os06g04090.1 | no apical meristem protein, putative, expressed
Bradi1g50080	-1.19543	0.00105942	AT2G27500.2 | Glycosyl hydrolase superfamily protein	LOC_Os06g04080.1 | glycosyl hydrolases family 17, putative, expressed
Bradi1g50130	1.38484	0.00163396	AT5G54165.1 |	LOC_Os06g04230.1 | expressed protein
Bradi1g50397	1.97876	1.29e-10	AT3G09410.1 | Pectinacetylesterase family protein	LOC_Os01g66830.1 | pectinacetylesterase domain containing protein, expressed
Bradi1g50407	1.16974	7.35e-22	AT3G07040.1 | NB-ARC domain-containing disease resistance protein	LOC_Os06g17880.1 | NBS-LRR disease resistance protein, putative, expressed
Bradi1g50840	1.01546	6.41e-09	AT3G59760.1 | O-acetylserine (thiol) lyase isoform C	LOC_Os06g05690.1 | cysteine synthase, chloroplast/chromoplast precursor, putative, expressed
Bradi1g51030	1.17048	0.000238871	AT5G15130.1 | WRKY DNA-binding protein 72	LOC_Os06g05380.1 | WRKY73, expressed
Bradi1g51780	1.02697	1.41e-19	AT2G32440.2 | ent-kaurenoic acid hydroxylase 2	LOC_Os06g02019.1 | cytochrome P450, putative, expressed
Bradi1g52590	5.44936	2e-27	AT5G43360.1 | phosphate transporter 1;3	LOC_Os04g10750.2 | inorganic phosphate transporter, putative, expressed
Bradi1g53470	1.41428	5.79e-22	No hits found	No hits found
Bradi1g54060	1.76295	4.35e-14	AT5G19040.1 | isopentenyltransferase 5	LOC_Os07g11050.1 | IPP transferase, putative, expressed
Bradi1g54210	-1.56506	1.7e-12	AT3G57520.1 | seed imbibition 2	LOC_Os07g10840.1 | uncharacterized glycosyltransferase, putative, expressed
Bradi1g54420	1.31115	0.00105758	No hits found	LOC_Os03g59210.1 | expressed protein
Bradi1g54890	-1.84015	9.26e-15	AT4G15560.1 | Deoxyxylulose-5-phosphate synthase	LOC_Os07g09190.1 | transketolase, putative, expressed
Bradi1g55620	-1.04372	9.69e-06	AT4G14690.1 | Chlorophyll A-B binding family protein	LOC_Os07g08160.1 | early light-induced protein, chloroplast precursor, putative, expressed
Bradi1g55760	1.35118	1.25e-25	AT3G63240.1 | DNAse I-like superfamily protein	LOC_Os07g07950.2 | type I inositol-1,4,5-trisphosphate 5-phosphatase, putative, expressed
Bradi1g55780	-1.27199	5.92e-06	AT2G48140.1 | Bifunctional inhibitor/lipid-transfer protein/seed storage 2S albumin superfamily protein	LOC_Os03g57980.1 | LTPL99 - Protease inhibitor/seed storage/LTP family protein precursor, expressed
Bradi1g56260	4.81444	2.64e-22	No hits found	No hits found
Bradi1g56270	1.26641	1.63e-05	AT1G64760.2 | O-Glycosyl hydrolases family 17 protein	LOC_Os07g07340.1 | glucan endo-1,3-beta-glucosidase precursor, putative, expressed
Bradi1g56790	2.12109	3.9e-06	AT4G13180.1 | NAD(P)-binding Rossmann-fold superfamily protein	LOC_Os07g07440.1 | versicolorin reductase, putative, expressed
Bradi1g56817	1.30632	8.45e-08	AT5G06570.2 | alpha/beta-Hydrolases superfamily protein	LOC_Os07g06840.1 | gibberellin receptor GID1L2, putative, expressed
Bradi1g56860	2.43397	3.02e-11	AT5G06570.2 | alpha/beta-Hydrolases superfamily protein	LOC_Os07g06860.1 | gibberellin receptor GID1L2, putative, expressed
Bradi1g58280	-1.53144	3.04e-06	AT1G79040.1 | photosystem II subunit R	LOC_Os07g05365.1 | photosystem II 10 kDa polypeptide, chloroplast precursor, putative, expressed
Bradi1g59250	-6.42981	6.96e-06	AT1G69120.1 | K-box region and MADS-box transcription factor family protein	LOC_Os07g01820.2 | OsMADS15 - MADS-box family gene with MIKCc type-box, expressed,LOC_Os07g01820.3 | OsMADS15 - MADS-box family gene with MIKCc type-box, expressed
Bradi1g59450	1.78653	0.000620722	AT4G27270.1 | Quinone reductase family protein	LOC_Os05g42190.1 | NADPH-dependent FMN reductase domain containing protein, expressed
Bradi1g59880	1.08327	2.74e-06	AT5G15630.1 | COBRA-like extracellular glycosyl-phosphatidyl inositol-anchored protein family	LOC_Os03g30250.1 | COBRA-like protein precursor, putative, expressed
Bradi1g60140	1.26162	1.22e-05	AT3G13840.1 | GRAS family transcription factor	LOC_Os03g29480.1 | nodulation-signaling pathway 1 protein, putative, expressed
Bradi1g60350	2.73351	7.51e-13	AT3G53770.1 | late embryogenesis abundant 3 (LEA3) family protein	LOC_Os03g28260.1 | retrotransposon protein, putative, unclassified, expressed
Bradi1g61320	-1.60628	3.62e-09	AT3G13560.3 | O-Glycosyl hydrolases family 17 protein,AT3G13560.2 | O-Glycosyl hydrolases family 17 protein	LOC_Os03g25790.1 | glycosyl hydrolases family 17 protein, expressed
Bradi1g61973	1.90069	2.01e-18	AT4G05460.1 | RNI-like superfamily protein	LOC_Os08g09450.1 | OsFBL41 - F-box domain and LRR containing protein, expressed
Bradi1g62538	-2.65221	2.13e-09	AT5G23960.1 | terpene synthase 21,AT3G14520.1 | Terpenoid cyclases/Protein prenyltransferases superfamily protein	LOC_Os07g11790.1 | terpene synthase, putative, expressed,LOC_Os03g22620.1 | terpene synthase family, metal binding domain containing protein, expressed
Bradi1g63030	-2.98328	9.57e-10	AT3G08860.1 | PYRIMIDINE 4	LOC_Os03g21960.1 | aminotransferase, putative, expressed
Bradi1g63397	-6.15614	3.08e-05	AT1G26910.1 | Ribosomal protein L16p/L10e family protein	LOC_Os11g11390.1 | ribosomal protein, putative, expressed
Bradi1g63600	-1.13886	2.3e-14	AT3G04070.1 | NAC domain containing protein 47	LOC_Os03g21060.1 | No apical meristem protein, putative, expressed
Bradi1g63910	-1.12121	1.32e-06	AT4G11070.1 | WRKY family transcription factor	LOC_Os03g20550.1 | WRKY55, expressed
Bradi1g64710	1.78858	0.000278729	AT5G38700.1 |	LOC_Os03g19070.1 | long cell-linked locus protein, putative, expressed
Bradi1g64770	1.24154	2.03e-12	AT2G47500.1 | P-loop nucleoside triphosphate hydrolases superfamily protein with CH (Calponin Homology) domain	LOC_Os03g18980.1 | kinesin motor domain containing protein, expressed
Bradi1g64920	1.27081	3.79e-08	AT2G40330.1 | PYR1-like 6	LOC_Os03g18850.1 | pathogenesis-related Bet v I family protein, putative, expressed
Bradi1g65530	1.68836	2.06e-11	AT3G55990.1 | Plant protein of unknown function (DUF828)	LOC_Os03g18140.1 | expressed protein
Bradi1g65760	-2.0888	0.00108118	AT1G07900.1 | LOB domain-containing protein 1	LOC_Os03g17810.1 | DUF260 domain containing protein, putative, expressed
Bradi1g65825	3.24741	1.51e-45	No hits found	No hits found
Bradi1g66110	1.34368	4.6e-05	AT3G55090.1 | ABC-2 type transporter family protein	LOC_Os03g17370.1 | white-brown complex homolog protein, putative, expressed
Bradi1g66720	3.51989	2.58e-17	AT5G60020.1 | laccase 17	LOC_Os03g16610.1 | laccase precursor protein, putative, expressed
Bradi1g69160	-1.67447	2.31e-10	AT3G49680.1 | branched-chain aminotransferase 3	LOC_Os03g12890.2 | aminotransferase domain containing protein, putative, expressed,LOC_Os03g12890.3 | aminotransferase domain containing protein, putative, expressed
Bradi1g69220	1.00255	0.00360646	AT2G22860.1 | phytosulfokine 2 precursor	LOC_Os03g12990.1 | phytosulfokines precursor, putative, expressed
Bradi1g69571	2.77599	1.65e-26	AT2G33380.1 | Caleosin-related family protein	LOC_Os03g12230.1 | caleosin related protein, putative, expressed
Bradi1g70170	-1.09858	9.93e-12	AT1G26560.1 | beta glucosidase 40	LOC_Os03g11420.1 | Os3bglu6 - beta-glucosidase/beta-fucosidase/beta-galactosidase, expressed
Bradi1g70400	4.43519	4.66e-18	AT1G70670.1 | Caleosin-related family protein	LOC_Os06g14324.2 | caleosin related protein, putative, expressed
Bradi1g70470	1.06592	0.00443416	No hits found	LOC_Os03g11190.1 | expressed protein
Bradi1g71040	-1.06275	0.00111423	AT4G33840.1 | Glycosyl hydrolase family 10 protein	LOC_Os03g10478.1 | glycosyl hydrolase family 10 protein, putative, expressed
Bradi1g71210	1.51349	3e-17	AT5G67620.1 |	LOC_Os03g10320.1 | expressed protein
Bradi1g71280	-1.62652	3.56e-07	AT2G18550.1 | homeobox protein 21	LOC_Os03g10210.1 | homeobox domain containing protein, expressed
Bradi1g71530	-2.59507	0.000774741	AT2G13810.1 | AGD2-like defense response protein 1	LOC_Os03g09910.1 | aminotransferase, classes I and II, domain containing protein, expressed
Bradi1g71880	-2.03842	1.72e-10	AT1G22440.1 | Zinc-binding alcohol dehydrogenase family protein	LOC_Os03g09020.1 | dehydrogenase, putative, expressed
Bradi1g72440	2.42136	9.49e-10	AT5G20700.1 | Protein of unknown function (DUF581)	LOC_Os03g08520.1 | DUF581 domain containing protein, expressed
Bradi1g72790	1.42558	2.98e-30	AT5G21930.1 | P-type ATPase of Arabidopsis 2	LOC_Os03g08070.1 | copper-transporting ATPase PAA1, putative, expressed
Bradi1g73817	-1.07098	4.2e-08	AT5G39530.1 | Protein of unknown function (DUF1997)	LOC_Os03g07200.2 | expressed protein
Bradi1g74320	1.48456	1.03e-06	AT2G38080.1 | Laccase/Diphenol oxidase family protein	LOC_Os11g48060.1 | laccase-22 precursor, putative, expressed
Bradi1g75770	1.23232	3.57e-13	No hits found	LOC_Os03g04610.1 | expressed protein
Bradi1g76387	2.03186	6.85e-29	AT2G17550.2 |	LOC_Os03g03860.3 | expressed protein
Bradi1g76420	1.96643	0.00024343	AT2G02130.1 | low-molecular-weight cysteine-rich 68	LOC_Os03g03810.1 | DEF8 - Defensin and Defensin-like DEFL family, expressed
Bradi1g76870	1.00184	1.12e-08	AT4G25700.1 | beta-hydroxylase 1	LOC_Os03g03370.1 | fatty acid hydroxylase, putative, expressed
Bradi1g76890	-1.24152	0.000319509	AT3G61490.2 | Pectin lyase-like superfamily protein	LOC_Os03g03350.1 | polygalacturonase, putative, expressed
Bradi1g77020	1.38848	1.61e-06	AT2G45660.1 | AGAMOUS-like 20	LOC_Os10g39130.1 | OsMADS56 - MADS-box family gene with MIKCc type-box, expressed
Bradi1g77040	1.75312	6.97e-22	AT5G24530.1 | 2-oxoglutarate (2OG) and Fe(II)-dependent oxygenase superfamily protein	LOC_Os03g03034.1 | flavonol synthase/flavanone 3-hydroxylase, putative, expressed
Bradi1g77800	-2.59748	3.2e-08	AT5G23760.1 | Copper transport protein family	LOC_Os03g02070.1 | heavy-metal-associated domain-containing protein, putative, expressed
Bradi1g78240	2.25947	1.02e-09	AT2G45180.1 | Bifunctional inhibitor/lipid-transfer protein/seed storage 2S albumin superfamily protein	LOC_Os02g44320.1 | LTPL113 - Protease inhibitor/seed storage/LTP family protein precursor, expressed
Bradi1g78246	1.15951	5.38e-09	AT2G15010.1 | Plant thionin	LOC_Os06g32240.1 | THION9 - Plant thionin family protein precursor, expressed
Bradi1g78340	1.21473	0.000446633	AT1G65680.1 | expansin B2	LOC_Os03g01270.1 | expansin precursor, putative, expressed
Bradi1g78697	1.06311	1.58e-12	AT2G44530.1 | Phosphoribosyltransferase family protein	LOC_Os03g01018.1 | phosphoribosyl transferase, putative, expressed
Bradi1g78772	1.4756	0.000131112	No hits found	LOC_Os04g24478.1 | jasmonate-induced protein, putative, expressed
Bradi2g00220	1.53333	1.86e-07	AT5G03170.1 | FASCICLIN-like arabinogalactan-protein 11	LOC_Os01g06580.1 | fasciclin domain containing protein, expressed
Bradi2g00720	6.02667	4.2e-95	AT4G20970.1 | basic helix-loop-helix (bHLH) DNA-binding superfamily protein	LOC_Os01g01840.1 | helix-loop-helix DNA-binding domain containing protein, expressed
Bradi2g00740	1.45619	3.68e-19	AT4G20970.1 | basic helix-loop-helix (bHLH) DNA-binding superfamily protein	LOC_Os01g01870.1 | helix-loop-helix DNA-binding domain containing protein, expressed
Bradi2g00881	1.81837	3.86e-08	No hits found	No hits found
Bradi2g01817	-1.4117	6.28e-21	AT5G06570.2 | alpha/beta-Hydrolases superfamily protein	LOC_Os01g06060.1 | gibberellin receptor GID1L2, putative, expressed
Bradi2g02060	3.79907	8.51e-33	No hits found	LOC_Os01g03940.1 | expressed protein
Bradi2g02070	1.20867	4.81e-14	AT1G68560.1 | alpha-xylosidase 1	LOC_Os01g03950.1 | glycosyl hydrolase, family 31, putative, expressed
Bradi2g02080	1.49769	1.26e-23	No hits found	LOC_Os01g03980.1 | expressed protein
Bradi2g02320	1.44114	6.04e-07	AT1G58370.1 | glycosyl hydrolase family 10 protein / carbohydrate-binding domain-containing protein	LOC_Os01g04300.1 | glycosyl hydrolase family 10 protein, putative, expressed
Bradi2g03830	-1.35466	0.000168763	AT2G40200.1 | basic helix-loop-helix (bHLH) DNA-binding superfamily protein	LOC_Os01g06640.1 | basic helix-loop-helix, putative, expressed,LOC_Os01g06640.2 | basic helix-loop-helix, putative, expressed
Bradi2g04490	1.30637	2.18e-19	AT2G41480.1 | Peroxidase superfamily protein	LOC_Os01g07770.1 | peroxidase precursor, putative, expressed
Bradi2g04570	3.77574	5.4e-23	AT1G80160.1 | Lactoylglutathione lyase / glyoxalase I family protein	LOC_Os01g07850.1 | glyoxalase family protein, putative, expressed
Bradi2g04767	1.52768	2.66e-14	AT1G52770.1 | Phototropic-responsive NPH3 family protein	LOC_Os05g08530.1 | phototropic-responsive NPH3 family protein, putative, expressed
Bradi2g05580	2.21341	1.19e-16	AT1G75450.1 | cytokinin oxidase 5	LOC_Os01g09260.1 | cytokinin dehydrogenase precursor, putative, expressed
Bradi2g05920	-1.39833	0.000425298	AT5G56880.1 |	LOC_Os01g09870.1 | expressed protein
Bradi2g05927	1.44361	5.39e-10	AT1G17620.1 | Late embryogenesis abundant (LEA) hydroxyproline-rich glycoprotein family	LOC_Os01g09880.1 | harpin-induced protein 1 domain containing protein, expressed
Bradi2g06030	6.53078	4.35e-76	AT1G75450.1 | cytokinin oxidase 5	LOC_Os01g10110.1 | cytokinin dehydrogenase precursor, putative, expressed
Bradi2g06416	2.16913	1.47e-06	No hits found	LOC_Os01g10640.1 | expressed protein
Bradi2g06460	1.06775	3.43e-10	No hits found	LOC_Os01g10810.1 | rho termination factor, N-terminal domain containing protein, expressed
Bradi2g06775	-1.70653	1.02e-09	No hits found	No hits found
Bradi2g07070	-5.65657	0.000138365	AT1G65480.1 | PEBP (phosphatidylethanolamine-binding protein) family protein	LOC_Os01g11940.1 | osFTL1 FT-Like1 homologous to Flowering Locus T gene; contains Pfam profile PF01161: Phosphatidylethanolamine-binding protein, expressed
Bradi2g07347	2.91599	1.39e-29	AT2G19130.1 | S-locus lectin protein kinase family protein	LOC_Os01g12430.1 | receptor-like protein kinase, putative, expressed
Bradi2g07420	-1.11317	7.25e-11	AT1G79900.1 | Mitochondrial substrate carrier family protein	LOC_Os01g12520.1 | mitochondrial carrier protein, putative, expressed
Bradi2g08230	1.49794	5.93e-07	AT1G75290.1 | NAD(P)-binding Rossmann-fold superfamily protein	LOC_Os01g13610.1 | isoflavone reductase homolog IRL, putative, expressed
Bradi2g08790	1.55695	3.8e-17	AT3G62020.1 | germin-like protein 10	LOC_Os01g14670.1 | Cupin domain containing protein, expressed
Bradi2g10302	1.10583	0.00223502	AT1G21430.1 | Flavin-binding monooxygenase family protein	LOC_Os01g16714.1 | flavin monooxygenase, putative, expressed
Bradi2g11567	4.60879	3.78e-41	AT4G16160.1 | Mitochondrial import inner membrane translocase subunit Tim17/Tim22/Tim23 family protein	LOC_Os01g19770.1 | mitochondrial import inner membrane translocase subunit Tim17, putative, expressed
Bradi2g11707	1.55763	0.00158315	AT4G18650.1 | transcription factor-related	LOC_Os01g20030.1 | expressed protein
Bradi2g11920	1.93883	3.91e-09	AT4G15920.1 | Nodulin MtN3 family protein	LOC_Os03g22200.1 | nodulin MtN3 family protein, putative, expressed
Bradi2g12880	-1.37324	2.45e-26	AT1G54570.1 | Esterase/lipase/thioesterase family protein,AT5G41130.1 | Esterase/lipase/thioesterase family protein	LOC_Os01g26039.1 | expressed protein,LOC_Os01g25990.2 | expressed protein
Bradi2g13060	1.20301	4.16e-05	AT3G62760.1 | Glutathione S-transferase family protein	LOC_Os01g27360.1 | glutathione S-transferase, putative, expressed
Bradi2g13620	4.15026	1.22e-19	AT5G12380.1 | annexin 8	LOC_Os01g31270.1 | annexin, putative, expressed
Bradi2g14147	-1.05758	1.1e-05	AT2G27040.2 | Argonaute family protein	LOC_Os04g06770.2 | argonaute, putative, expressed
Bradi2g14690	1.09388	9.07e-05	AT2G42580.1 | tetratricopetide-repeat thioredoxin-like 3	LOC_Os01g42960.1 | TTL1, putative, expressed
Bradi2g14940	1.46555	0.000615746	AT1G75250.1 | RAD-like 6	LOC_Os05g50340.1 | MYB family transcription factor, putative, expressed
Bradi2g15690	-1.62969	2.29e-15	AT2G25625.1 |	LOC_Os05g49940.1 | expressed protein
Bradi2g15965	-1.38777	0.000491128	No hits found	LOC_Os11g31705.1 | expressed protein,LOC_Os05g04390.1 | expressed protein
Bradi2g16550	1.80362	1.06e-18	AT1G28480.1 | Thioredoxin superfamily protein	LOC_Os01g47760.1 | OsGrx_I1 - glutaredoxin subgroup III, expressed
Bradi2g16560	1.20307	1.77e-09	AT5G44130.1 | FASCICLIN-like arabinogalactan protein 13 precursor	LOC_Os05g48900.1 | fasciclin domain containing protein, expressed
Bradi2g17067	1.18174	5.42e-08	AT3G61750.1 | Cytochrome b561/ferric reductase transmembrane with DOMON related domain	LOC_Os05g48270.1 | auxin-responsive protein, putative, expressed
Bradi2g17170	-1.48394	4.26e-12	AT4G13400.1 | 2-oxoglutarate (2OG) and Fe(II)-dependent oxygenase superfamily protein	LOC_Os05g48230.1 | expressed protein
Bradi2g17500	1.32304	2.19e-05	AT1G67040.1 |	LOC_Os05g47790.1 | expressed protein
Bradi2g17520	1.02554	0.000812082	AT1G18390.2 | Protein kinase superfamily protein,AT1G25390.1 | Protein kinase superfamily protein	LOC_Os05g47770.1 | serine/threonine-protein kinase At1g18390 precursor, putative, expressed,LOC_Os01g49529.2 | OsWAK10d - OsWAK receptor-like cytoplasmic kinase OsWAK-RLCK, expressed
Bradi2g17530	-1.12899	7.23e-05	AT3G18280.1 | Bifunctional inhibitor/lipid-transfer protein/seed storage 2S albumin superfamily protein	LOC_Os05g47730.1 | LTPL153 - Protease inhibitor/seed storage/LTP family protein precursor, expressed
Bradi2g17982	1.43842	3.83e-08	AT5G26660.1 | myb domain protein 86	LOC_Os05g46610.1 | myb-like DNA-binding domain containing protein, putative, expressed
Bradi2g18030	2.08695	1.13e-21	AT1G80170.1 | Pectin lyase-like superfamily protein	LOC_Os05g46520.1 | polygalacturonase, putative, expressed
Bradi2g18120	-1.90867	7.62e-08	No hits found	LOC_Os05g46470.1 | expressed protein
Bradi2g18740	1.17111	0.000143256	AT5G24270.1 | Calcium-binding EF-hand family protein,AT5G24270.2 | Calcium-binding EF-hand family protein	LOC_Os05g45810.1 | calcineurin B, putative, expressed
Bradi2g19010	1.20625	0.000166152	AT2G42750.1 | DNAJ heat shock N-terminal domain-containing protein	LOC_Os05g45350.2 | dnaJ domain containing protein, expressed
Bradi2g19780	2.09479	1.01e-15	AT5G05880.1 | UDP-Glycosyltransferase superfamily protein	LOC_Os03g60960.1 | cytokinin-N-glucosyltransferase 1, putative, expressed
Bradi2g19850	2.55079	6.91e-10	AT4G35160.1 | O-methyltransferase family protein	LOC_Os05g43940.1 | O-methyltransferase, putative, expressed
Bradi2g19910	2.14637	4.96e-08	AT3G48310.1 | cytochrome P450, family 71, subfamily A, polypeptide 22	LOC_Os05g43910.1 | cytochrome P450, putative, expressed
Bradi2g20380	1.99126	2.19e-09	AT2G30570.1 | photosystem II reaction center W	LOC_Os05g43310.1 | photosystem II reaction center W protein, chloroplast precursor, putative, expressed
Bradi2g20687	1.1707	4.86e-17	AT4G21380.1 | receptor kinase 3	LOC_Os05g42210.1 | serine/threonine-protein kinase receptor precursor, putative, expressed
Bradi2g21310	-1.71543	7.89e-08	AT5G07050.1 | nodulin MtN21 /EamA-like transporter family protein	LOC_Os05g41420.1 | auxin-induced protein 5NG4, putative, expressed
Bradi2g22230	4.06994	8.27e-28	AT4G11070.1 | WRKY family transcription factor	LOC_Os05g40070.1 | WRKY84, expressed
Bradi2g22241	4.27355	2.95e-36	AT2G40750.1 | WRKY DNA-binding protein 54	LOC_Os05g40060.1 | WRKY48, expressed
Bradi2g22284	-1.79784	1.71e-09	AT5G01870.1 | Bifunctional inhibitor/lipid-transfer protein/seed storage 2S albumin superfamily protein	LOC_Os05g40010.1 | LTPL17 - Protease inhibitor/seed storage/LTP family protein precursor, expressed
Bradi2g22340	1.64253	1.64e-06	AT2G30370.2 | allergen-related	LOC_Os05g39880.1 | expressed protein
Bradi2g22410	1.21054	1.91e-09	AT3G08860.1 | PYRIMIDINE 4	LOC_Os05g39770.1 | aminotransferase, putative, expressed
Bradi2g23850	1.24682	3.61e-11	AT3G59340.1 | Eukaryotic protein of unknown function (DUF914)	LOC_Os05g37200.1 | solute carrier family 35 member F2, putative, expressed
Bradi2g24240	1.03987	3.51e-12	AT5G17210.1 | Protein of unknown function (DUF1218)	LOC_Os05g35930.1 | expressed protein
Bradi2g24450	1.11918	4.7e-26	AT4G22200.1 | potassium transport 2/3	LOC_Os05g35410.1 | potassium channel AKT2/3, putative, expressed
Bradi2g24680	1.53363	9.59e-16	AT3G08910.1 | DNAJ heat shock family protein	LOC_Os01g65480.1 | dnaJ domain containing protein, expressed
Bradi2g24810	-1.81904	5.64e-07	No hits found	LOC_Os01g04040.1 | BBTI11 - Bowman-Birk type bran trypsin inhibitor precursor, putative, expressed
Bradi2g24820	-1.22522	2.6e-07	No hits found	LOC_Os01g04040.1 | BBTI11 - Bowman-Birk type bran trypsin inhibitor precursor, putative, expressed
Bradi2g24980	2.02799	2.9e-19	AT4G25420.1 | 2-oxoglutarate (2OG) and Fe(II)-dependent oxygenase superfamily protein	LOC_Os05g34854.1 | gibberellin 20 oxidase 2, putative, expressed,LOC_Os05g34854.2 | gibberellin 20 oxidase 2, putative, expressed
Bradi2g25470	1.5469	3.78e-17	AT5G16080.1 | carboxyesterase 17	LOC_Os05g33940.1 | alpha/beta hydrolase fold, putative, expressed
Bradi2g25850	-1.21704	2.82e-16	AT1G03220.1 | Eukaryotic aspartyl protease family protein	LOC_Os05g33400.1 | basic 7S globulin precursor, putative, expressed
Bradi2g26240	1.74254	1.6e-56	AT5G05480.1 | Peptide-N4-(N-acetyl-beta-glucosaminyl)asparagine amidase A protein	LOC_Os05g32820.1 | peptide-N4-asparagine amidase A, putative, expressed
Bradi2g26760	2.73424	4.44e-36	AT2G38750.1 | annexin 4	LOC_Os05g31750.1 | annexin, putative, expressed
Bradi2g26770	1.84176	4.83e-35	AT2G38760.1 | annexin 3	LOC_Os05g31760.1 | annexin, putative, expressed
Bradi2g27140	-1.69379	1.32e-07	AT4G16260.1 | Glycosyl hydrolase superfamily protein	LOC_Os05g31140.1 | glycosyl hydrolases family 17, putative, expressed
Bradi2g27280	-1.77224	7.92e-08	No hits found	No hits found
Bradi2g27320	-1.75087	3.15e-07	No hits found	LOC_Os05g30940.1 | vacuolar calcium binding protein, putative, expressed
Bradi2g27670	6.71388	1.47e-52	No hits found	LOC_Os05g30500.1 | expressed protein
Bradi2g27680	5.27291	2.5e-55	No hits found	LOC_Os05g30500.1 | expressed protein
Bradi2g27687	10.0071	1.08e-52	AT4G01410.1 | Late embryogenesis abundant (LEA) hydroxyproline-rich glycoprotein family	LOC_Os05g30490.1 | harpin-induced protein 1 domain containing protein, expressed
Bradi2g27700	1.04331	6.27e-13	AT1G02880.3 | thiamin pyrophosphokinase1	LOC_Os05g30454.1 | thiamin pyrophosphokinase 1, putative, expressed
Bradi2g27781	-1.44864	1.2e-08	No hits found	No hits found
Bradi2g27782	-1.59738	1.24e-23	AT3G48270.1 | cytochrome P450, family 71, subfamily A, polypeptide 26	LOC_Os08g01450.1 | cytochrome P450, putative, expressed
Bradi2g27847	1.22006	6.3e-06	AT3G06880.2 | Transducin/WD40 repeat-like superfamily protein	LOC_Os05g30010.1 | WD domain, G-beta repeat domain containing protein, expressed
Bradi2g28050	2.91344	0.00173769	AT2G36170.1 | Ubiquitin supergroup;Ribosomal protein L40e	LOC_Os09g31019.1 | ubiquitin fusion protein, putative, expressed
Bradi2g28133	1.18002	0.00962861	No hits found	No hits found
Bradi2g28254	1.37694	3.16e-07	AT3G09390.1 | metallothionein 2A	LOC_Os12g38270.1 | metallothionein, putative, expressed
Bradi2g30380	-1.05593	2.15e-06	AT2G40460.1 | Major facilitator superfamily protein	LOC_Os05g27010.1 | peptide transporter PTR3-A, putative, expressed
Bradi2g30695	3.74923	3.15e-45	AT3G56400.1 | WRKY DNA-binding protein 70	LOC_Os05g25770.1 | WRKY45, expressed
Bradi2g32230	2.26203	7.54e-09	AT5G53190.1 | Nodulin MtN3 family protein	LOC_Os05g12320.1 | nodulin MtN3 family protein, putative, expressed
Bradi2g32670	1.36687	0.000280581	AT1G53380.1 | Plant protein of unknown function (DUF641)	LOC_Os01g10680.2 | GIL1, putative, expressed
Bradi2g32957	1.11515	0.00446259	AT4G32870.1 | Polyketide cyclase/dehydrase and lipid transport superfamily protein	LOC_Os05g11210.1 | lachrymatory factor synthase, putative, expressed
Bradi2g33160	2.45841	0.00371994	AT5G39150.1 | RmlC-like cupins superfamily protein	LOC_Os05g10830.1 | proteophosphoglycan ppg4, putative, expressed
Bradi2g33290	-1.47243	2.21e-09	AT4G26270.1 | phosphofructokinase 3	LOC_Os05g10650.1 | 6-phosphofructokinase, putative, expressed
Bradi2g33317	3.15396	3.3e-39	AT4G29260.1 | HAD superfamily, subfamily IIIB acid phosphatase	LOC_Os05g10210.1 | HAD superfamily phosphatase, putative, expressed
Bradi2g33323	2.90806	3.29e-16	No hits found	No hits found
Bradi2g33330	1.53097	2.76e-07	AT4G19090.1 | Protein of unknown function (DUF594)	LOC_Os06g03150.1 | expressed protein
Bradi2g34060	1.15144	2.62e-13	AT3G53150.1 | UDP-glucosyl transferase 73D1	LOC_Os10g09990.1 | cytokinin-O-glucosyltransferase 3, putative, expressed
Bradi2g35418	2.84575	3.6e-07	No hits found	No hits found
Bradi2g35440	1.25663	6.39e-18	AT3G14360.1 | alpha/beta-Hydrolases superfamily protein	LOC_Os05g06140.1 | lipase, putative, expressed
Bradi2g35450	2.73252	3.48e-27	AT3G14360.1 | alpha/beta-Hydrolases superfamily protein	LOC_Os05g06140.1 | lipase, putative, expressed
Bradi2g35767	1.48779	1.31e-21	AT3G14460.1 | LRR and NB-ARC domains-containing disease resistance protein	LOC_Os04g53496.1 | NBS-LRR disease resistance protein, putative, expressed
Bradi2g35907	-1.62228	0.00061122	AT1G76680.1 | 12-oxophytodienoate reductase 1	LOC_Os06g11210.1 | 12-oxophytodienoate reductase, putative, expressed
Bradi2g35980	1.11699	6.08e-06	AT3G62760.1 | Glutathione S-transferase family protein	LOC_Os01g27210.1 | glutathione S-transferase, putative, expressed
Bradi2g36612	2.01909	7.76e-09	No hits found	No hits found
Bradi2g36740	-1.0097	1e-07	AT1G09530.1 | phytochrome interacting factor 3	LOC_Os05g04740.1 | helix-loop-helix DNA-binding domain containing protein, expressed
Bradi2g36770	-1.2891	4.81e-15	AT3G05880.1 | Low temperature and salt responsive protein family	LOC_Os05g04700.1 | OsRCI2-6 - Hydrophobic protein LTI6B, expressed
Bradi2g37000	1.73656	1.49e-13	AT5G51890.1 | Peroxidase superfamily protein	LOC_Os05g04500.1 | peroxidase precursor, putative, expressed
Bradi2g37950	1.09365	3.96e-30	AT3G45600.1 | tetraspanin3	LOC_Os05g03140.1 | tetraspanin family protein, putative, expressed
Bradi2g38170	1.02903	2.22e-20	AT3G08510.2 | phospholipase C 2	LOC_Os05g03610.1 | phospholipase C, putative, expressed
Bradi2g38490	-1.06299	1.28e-11	AT2G47240.2 | AMP-dependent synthetase and ligase family protein,AT2G47240.1 | AMP-dependent synthetase and ligase family protein	LOC_Os05g04170.2 | AMP-binding enzyme, putative, expressed,LOC_Os05g04170.3 | AMP-binding enzyme, putative, expressed,LOC_Os05g04170.4 | AMP-binding enzyme, putative, expressed
Bradi2g39280	1.40498	1.9e-08	AT2G38870.1 | Serine protease inhibitor, potato inhibitor I-type family protein	LOC_Os12g25090.2 | expressed protein
Bradi2g39290	3.72814	7.75e-41	AT2G38870.1 | Serine protease inhibitor, potato inhibitor I-type family protein	LOC_Os12g25090.2 | expressed protein
Bradi2g40537	2.04464	1.59e-34	AT3G14770.1 | Nodulin MtN3 family protein	LOC_Os01g36070.1 | nodulin MtN3 family protein, putative, expressed
Bradi2g43410	1.45756	8.92e-19	AT3G49340.1 | Cysteine proteinases superfamily protein	LOC_Os01g42780.1 | cysteine proteinase EP-B 2 precursor, putative, expressed
Bradi2g43420	-1.41048	2.07e-21	AT2G34080.1 | Cysteine proteinases superfamily protein	LOC_Os01g42780.1 | cysteine proteinase EP-B 2 precursor, putative, expressed
Bradi2g43950	-1.22726	0.000203079	AT5G24030.1 | SLAC1 homologue 3	LOC_Os01g43460.1 | C4-dicarboxylate transporter/malic acid transport protein, expressed
Bradi2g44270	2.35553	2.03e-36	AT3G56400.1 | WRKY DNA-binding protein 70	LOC_Os05g25770.1 | WRKY45, expressed
Bradi2g44520	1.3557	3.56e-06	AT1G75250.1 | RAD-like 6	LOC_Os01g44390.2 | MYB family transcription factor, putative, expressed
Bradi2g45030	-1.98696	4.47e-21	AT2G01400.1 |	LOC_Os01g45640.1 | tat pathway signal sequence family protein, expressed
Bradi2g45117	2.19181	1.32e-07	AT1G14920.1 | GRAS family transcription factor family protein	LOC_Os01g45860.1 | GRAS family transcription factor domain containing protein, expressed
Bradi2g45143	1.29988	0.000294345	No hits found	LOC_Os01g45914.1 | expressed protein
Bradi2g45300	2.83632	3.79e-08	AT4G18550.1 | alpha/beta-Hydrolases superfamily protein	LOC_Os01g46290.1 | lipase, putative, expressed
Bradi2g45520	-1.15689	0.000171227	AT2G32830.1 | phosphate transporter 1;5	LOC_Os01g46860.1 | inorganic phosphate transporter, putative, expressed
Bradi2g46140	1.15848	8.61e-09	AT1G34300.1 | lectin protein kinase family protein	LOC_Os01g47820.1 | S-locus-like receptor protein kinase, putative, expressed
Bradi2g46197	1.11921	0.000142304	AT4G28500.1 | NAC domain containing protein 73	LOC_Os01g48130.2 | no apical meristem protein, putative, expressed
Bradi2g46640	-2.36587	2.69e-15	AT5G53390.1 | O-acyltransferase (WSD1-like) family protein	LOC_Os01g48874.1 | wax synthase, putative, expressed
Bradi2g47330	1.34906	8.48e-15	AT1G02520.1 | P-glycoprotein 11,AT2G47000.1 | ATP binding cassette subfamily B4,AT4G18050.1 | P-glycoprotein 9	LOC_Os01g50080.1 | MDR-like ABC transporter, putative, expressed
Bradi2g47360	-1.92124	1.14e-08	AT3G62150.1 | P-glycoprotein 21,AT2G47000.1 | ATP binding cassette subfamily B4,AT1G02520.1 | P-glycoprotein 11	LOC_Os01g50100.1 | ABC transporter, ATP-binding protein, putative, expressed,LOC_Os01g50160.1 | MDR-like ABC transporter, putative, expressed
Bradi2g47420	5.53428	2.22e-39	AT3G16520.3 | UDP-glucosyl transferase 88A1	LOC_Os01g50200.1 | UDP-glucoronosyl and UDP-glucosyl transferase domain containing protein, expressed
Bradi2g47590	1.23622	0.000627888	AT5G26660.1 | myb domain protein 86	LOC_Os01g50720.1 | MYB family transcription factor, putative, expressed
Bradi2g47600	1.22649	0.00100918	AT4G26580.1 | RING/U-box superfamily protein,AT4G26580.2 | RING/U-box superfamily protein	LOC_Os01g50750.1 | zinc finger, C3HC4 type domain containing protein, expressed
Bradi2g47970	1.46906	6.58e-36	AT2G42690.1 | alpha/beta-Hydrolases superfamily protein	LOC_Os01g51360.2 | lipase, putative, expressed
Bradi2g48050	1.18172	0.00020022	AT4G33870.1 | Peroxidase superfamily protein,AT5G66390.1 | Peroxidase superfamily protein	LOC_Os01g51550.1 | peroxidase family protein, expressed
Bradi2g48940	1.07351	3.56e-05	AT1G78780.2 | pathogenesis-related family protein	LOC_Os01g53090.1 | pathogen-related protein, putative, expressed
Bradi2g49057	1.03859	5.19e-08	AT3G16520.3 | UDP-glucosyl transferase 88A1	LOC_Os01g53330.1 | anthocyanidin 5,3-O-glucosyltransferase, putative, expressed
Bradi2g49080	3.37683	7.62e-11	AT3G16520.3 | UDP-glucosyl transferase 88A1	LOC_Os05g45110.1 | anthocyanidin 5,3-O-glucosyltransferase, putative, expressed
Bradi2g49090	1.06823	4.34e-09	AT3G16520.3 | UDP-glucosyl transferase 88A1	LOC_Os01g53430.1 | anthocyanidin 5,3-O-glucosyltransferase, putative, expressed
Bradi2g49912	1.14673	3.69e-11	AT4G18780.1 | cellulose synthase family protein	LOC_Os01g54620.1 | CESA4 - cellulose synthase, expressed
Bradi2g50035	2.14008	1.31e-16	AT5G47220.1 | ethylene responsive element binding factor 2	LOC_Os01g54890.1 | ethylene-responsive transcription factor 2, putative, expressed
Bradi2g50580	2.76967	1.34e-15	AT1G52190.1 | Major facilitator superfamily protein	LOC_Os01g55610.1 | peptide transporter PTR2, putative, expressed
Bradi2g51120	5.17928	7.29e-11	AT2G20340.1 | Pyridoxal phosphate (PLP)-dependent transferases superfamily protein	LOC_Os01g56380.1 | decarboxylase, putative, expressed
Bradi2g51170	5.06995	1.08e-09	AT2G20340.1 | Pyridoxal phosphate (PLP)-dependent transferases superfamily protein	LOC_Os01g56380.1 | decarboxylase, putative, expressed
Bradi2g51440	1.38844	3.7e-36	AT3G14067.1 | Subtilase family protein	LOC_Os02g53970.1 | OsSub24 - Putative Subtilisin homologue, expressed
Bradi2g51592	-2.8315	5.76e-71	AT4G37000.1 | accelerated cell death 2 (ACD2)	LOC_Os10g25040.2 | red chlorophyll catabolite reductase, putative, expressed
Bradi2g51696	2.12675	5.69e-08	AT5G43150.1 |	LOC_Os01g57050.1 | expressed protein
Bradi2g51842	-1.57015	1.12e-23	AT4G21380.1 | receptor kinase 3	LOC_Os01g57510.1 | receptor protein kinase, putative, expressed
Bradi2g52090	6.03291	4.47e-48	No hits found	LOC_Os01g58100.1 | polyphenol oxidase, putative, expressed
Bradi2g52101	2.82631	1.82e-10	No hits found	No hits found
Bradi2g52110	2.43834	8.21e-36	AT2G23620.1 | methyl esterase 1	LOC_Os01g57770.1 | OsPOP4 - Putative Prolyl Oligopeptidase homologue, expressed
Bradi2g52510	1.84238	9.73e-22	AT5G50400.1 | purple acid phosphatase 27	LOC_Os01g58640.1 | nucleotide pyrophosphatase/phosphodiesterase, putative, expressed
Bradi2g52530	2.1061	6.75e-10	AT5G04010.1 | F-box family protein	LOC_Os01g58670.1 | expressed protein
Bradi2g53940	1.13152	0.000159517	AT5G05520.1 | Outer membrane OMP85 family protein	LOC_Os05g39390.1 | outer membrane protein, OMP85 family protein, expressed
Bradi2g54020	1.12994	0.00123599	AT3G10910.1 | RING/U-box superfamily protein	LOC_Os01g61470.1 | zinc finger, C3HC4 type domain containing protein, expressed
Bradi2g54560	-1.19658	2.85e-05	AT2G28790.1 | Pathogenesis-related thaumatin superfamily protein	LOC_Os01g62260.1 | thaumatin, putative, expressed
Bradi2g54680	1.54743	3.13e-15	AT5G60020.1 | laccase 17	LOC_Os01g62480.1 | laccase precursor protein, putative, expressed
Bradi2g54690	2.52659	2.21e-20	AT5G60020.1 | laccase 17	LOC_Os01g62490.1 | laccase precursor protein, putative, expressed
Bradi2g55250	-1.31704	3.8e-05	AT2G39980.1 | HXXXD-type acyl-transferase family protein	LOC_Os01g63480.1 | transferase family protein, putative, expressed
Bradi2g56210	-1.07056	6.8e-13	AT3G19640.1 | magnesium transporter 4	LOC_Os01g64890.1 | CorA-like magnesium transporter protein, putative, expressed
Bradi2g56767	1.20271	0.00117895	AT1G44100.1 | amino acid permease 5	LOC_Os01g65670.1 | amino acid transporter, putative, expressed
Bradi2g56970	-1.79496	7.95e-06	AT5G09220.1 | amino acid permease 2	LOC_Os05g34980.1 | amino acid transporter, putative, expressed
Bradi2g57340	-1.01036	6.08e-06	No hits found	LOC_Os01g66544.1 | expressed protein
Bradi2g57370	-1.87753	1.23e-05	AT3G27890.1 | NADPH:quinone oxidoreductase	LOC_Os01g72430.1 | NADPH quinone oxidoreductase, putative, expressed
Bradi2g57410	1.21024	6.09e-05	AT2G19130.1 | S-locus lectin protein kinase family protein	LOC_Os01g66610.1 | serine/threonine-protein kinase receptor precursor, putative, expressed
Bradi2g57470	1.13976	2.17e-06	AT2G31800.1 | Integrin-linked protein kinase family	LOC_Os01g66860.3 | serine/threonine protein kinase, putative, expressed
Bradi2g57900	1.87225	1.13e-08	AT3G13080.1 | multidrug resistance-associated protein 3	LOC_Os01g67580.1 | multidrug resistance-associated protein, putative, expressed
Bradi2g58310	1.94482	7.92e-17	No hits found	No hits found
Bradi2g58650	3.11768	4.71e-17	No hits found	LOC_Os01g68740.1 | keratin, type I cytoskeletal 9, putative, expressed
Bradi2g59115	2.92243	6.26e-06	No hits found	LOC_Os01g69840.1 | expressed protein
Bradi2g59290	1.15812	2.86e-05	AT5G50760.1 | SAUR-like auxin-responsive protein family	LOC_Os01g70050.1 | OsSAUR3 - Auxin-responsive SAUR gene family member, expressed
Bradi2g59642	1.06754	0.000659381	AT3G21120.1 | F-box and associated interaction domains-containing protein	LOC_Os08g10340.1 | OsFBX278 - F-box domain containing protein, expressed
Bradi2g59750	1.44181	0.00676232	AT3G14260.1 | Protein of unknown function (DUF567)	LOC_Os01g70590.1 | DUF567 domain containing protein, putative, expressed
Bradi2g60170	1.63091	1.17e-11	AT5G38020.1 | S-adenosyl-L-methionine-dependent methyltransferases superfamily protein	LOC_Os06g22440.1 | SAM dependent carboxyl methyltransferase, putative, expressed
Bradi2g60705	-1.13796	4.23e-14	AT5G04080.1 |	LOC_Os05g31470.1 | expressed protein
Bradi2g60898	3.75407	3.02e-55	AT5G48930.1 | hydroxycinnamoyl-CoA shikimate/quinate hydroxycinnamoyl transferase	LOC_Os08g43040.2 | transferase family protein, putative, expressed
Bradi2g60904	2.28241	1.05e-47	AT5G48930.1 | hydroxycinnamoyl-CoA shikimate/quinate hydroxycinnamoyl transferase	LOC_Os08g43040.1 | transferase family protein, putative, expressed
Bradi2g61000	1.89627	7.16e-33	AT3G57040.1 | response regulator 9	LOC_Os01g72330.1 | OsRR4 type-A response regulator, expressed
Bradi2g61040	1.46634	0.00556911	AT1G06520.1 | glycerol-3-phosphate acyltransferase 1	LOC_Os10g41070.1 | glycerol-3-phosphate acyltransferase 1, putative, expressed
Bradi2g61050	1.71823	1.46e-05	AT3G56970.1 | basic helix-loop-helix (bHLH) DNA-binding superfamily protein	LOC_Os01g72370.1 | helix-loop-helix DNA-binding domain containing protein, expressed,LOC_Os01g72370.2 | helix-loop-helix DNA-binding domain containing protein, expressed
Bradi3g01110	1.73959	1.78e-34	AT4G15440.1 | hydroperoxide lyase 1	LOC_Os02g02000.1 | cytochrome P450, putative, expressed
Bradi3g01137	1.07918	0.00012771	AT2G28250.2 | Protein kinase superfamily protein	LOC_Os02g02040.4 | protein kinase, putative, expressed
Bradi3g01620	1.06655	1.47e-27	AT1G42540.1 | glutamate receptor 3.3	LOC_Os02g02540.1 | glutamate receptor, putative, expressed
Bradi3g02130	3.60125	3.78e-28	AT1G61680.1 | terpene synthase 14	LOC_Os02g02930.1 | terpene synthase, putative, expressed
Bradi3g02530	1.20052	0.00121469	AT2G44740.1 | cyclin p4;1	LOC_Os02g03294.1 | cyclin, putative, expressed
Bradi3g02810	1.1506	4.37e-08	AT5G24660.1 | response to low sulfur 2	LOC_Os02g03710.1 | UP-9A, putative, expressed
Bradi3g03360	1.35344	2.62e-17	AT1G69740.1 | Aldolase superfamily protein	LOC_Os06g49110.3 | delta-aminolevulinic acid dehydratase, chloroplast precursor, putative, expressed
Bradi3g04460	1.33359	1.14e-05	AT5G67210.1 | Protein of unknown function (DUF579)	LOC_Os06g47310.1 | plant-specific domain TIGR01627 family protein, expressed
Bradi3g04930	-1.34854	0.000104061	AT3G63410.1 | S-adenosyl-L-methionine-dependent methyltransferases superfamily protein	LOC_Os12g42090.2 | methyltransferase domain containing protein, putative, expressed
Bradi3g05480	2.64915	1.69e-16	AT1G58410.1 | Disease resistance protein (CC-NBS-LRR class) family,AT3G46730.1 | NB-ARC domain-containing disease resistance protein	LOC_Os03g26260.1 | NB-ARC domain containing protein, expressed
Bradi3g05570	1.51675	6.38e-14	AT4G10310.1 | high-affinity K+ transporter 1	LOC_Os02g07830.1 | OsHKT1;3 - Na+ transporter, expressed
Bradi3g05860	1.06008	1.55e-09	AT1G63370.1 | Flavin-binding monooxygenase family protein	LOC_Os10g40570.1 | flavin-containing monooxygenase family protein, putative, expressed
Bradi3g06020	-1.56584	1.08e-06	AT2G23060.1 | Acyl-CoA N-acyltransferases (NAT) superfamily protein	LOC_Os06g44100.1 | HLS, putative, expressed
Bradi3g06750	1.31703	6.62e-37	AT3G52960.1 | Thioredoxin superfamily protein	LOC_Os02g09940.1 | peroxiredoxin, putative, expressed
Bradi3g07860	1.2741	1.01e-11	No hits found	LOC_Os06g05120.1 | expressed protein
Bradi3g08075	-1.84735	1.09e-14	AT3G47090.1 | Leucine-rich repeat protein kinase family protein	LOC_Os02g12450.1 | receptor-like protein kinase 2 precursor, putative, expressed
Bradi3g08160	1.89927	2.9e-33	AT5G42650.1 | allene oxide synthase	LOC_Os02g12690.1 | cytochrome P450, putative, expressed
Bradi3g08530	2.67525	1.27e-11	AT1G73010.1 | phosphate starvation-induced gene 2	LOC_Os02g13290.1 | phosphoethanolamine/phosphocholine phosphatase, putative, expressed
Bradi3g08815	1.59678	0.00455403	AT1G53130.1 | Stigma-specific Stig1 family protein	LOC_Os05g18940.1 | STIGL3 - Stigma-specific Stig1 family protein precursor, putative, expressed
Bradi3g09130	2.06069	3.45e-14	AT5G05340.1 | Peroxidase superfamily protein	LOC_Os02g14460.1 | peroxidase precursor, putative, expressed
Bradi3g09797	-2.03874	2.17e-42	AT3G18180.1 | Glycosyltransferase family 61 protein	LOC_Os06g28124.1 | glycosyltransferase, putative, expressed
Bradi3g10330	1.06161	0.000607394	AT1G67280.1 | Glyoxalase/Bleomycin resistance protein/Dioxygenase superfamily protein	LOC_Os02g17920.1 | glyoxalase family protein, putative, expressed
Bradi3g10370	-2.32894	4.69e-06	AT3G14470.1 | NB-ARC domain-containing disease resistance protein	LOC_Os02g18000.1 | disease resistance protein RGA2, putative, expressed
Bradi3g10560	1.12193	1.1e-06	AT5G61290.1 | Flavin-binding monooxygenase family protein	LOC_Os07g02140.1 | flavin-containing monooxygenase family protein, putative, expressed
Bradi3g11007	-1.06635	0.000465686	AT1G29950.1 | basic helix-loop-helix (bHLH) DNA-binding superfamily protein	LOC_Os02g21090.2 | CPuORF33 - conserved peptide uORF-containing transcript, expressed
Bradi3g12450	1.56993	1.07e-20	AT5G24860.1 | flowering promoting factor 1	LOC_Os02g26210.1 | flowering promoting factor-like 1, putative, expressed
Bradi3g14360	-1.04199	0.000957674	AT5G03555.1 | permease, cytosine/purines, uracil, thiamine, allantoin family protein	LOC_Os02g44680.1 | allantoin permease, putative, expressed
Bradi3g14710	3.83669	1.39e-14	AT4G16730.1 | terpene synthase 02,AT5G23960.1 | terpene synthase 21	LOC_Os08g04500.1 | terpene synthase, putative, expressed,LOC_Os08g04500.2 | terpene synthase, putative, expressed
Bradi3g15040	5.63291	2.09e-23	No hits found	LOC_Os01g58100.1 | polyphenol oxidase, putative, expressed
Bradi3g15956	-1.8357	2.93e-30	AT5G23960.1 | terpene synthase 21	LOC_Os01g23530.1 | terpene synthase, putative, expressed
Bradi3g16070	1.76138	7.59e-13	AT1G10340.1 | Ankyrin repeat family protein,AT5G54700.1 | Ankyrin repeat family protein	LOC_Os06g19010.1 | cadmium tolerance factor, putative, expressed
Bradi3g19730	3.62265	1.2e-29	AT1G73040.1 | Mannose-binding lectin superfamily protein	LOC_Os01g24710.3 | jacalin-like lectin domain containing protein, expressed
Bradi3g21806	-2.15387	8.65e-10	AT5G57580.1 | Calmodulin-binding protein,AT4G25800.2 | Calmodulin-binding protein	LOC_Os08g27170.1 | calmodulin binding protein, putative, expressed
Bradi3g22070	1.86796	1.38e-09	AT3G50180.1 | Plant protein of unknown function (DUF247)	LOC_Os08g26820.1 | plant protein of unknown function domain containing protein, expressed
Bradi3g22317	-1.56168	0.000192342	AT3G09220.1 | laccase 7	LOC_Os10g20610.1 | laccase-15 precursor, putative, expressed
Bradi3g22950	1.22047	0.000245903	AT3G29670.1 | HXXXD-type acyl-transferase family protein	LOC_Os02g28170.1 | transferase family protein, putative, expressed
Bradi3g23066	-1.08764	5.84e-15	AT4G08290.1 | nodulin MtN21 /EamA-like transporter family protein,AT4G08290.2 | nodulin MtN21 /EamA-like transporter family protein	LOC_Os10g14920.1 | integral membrane protein DUF6 containing protein, expressed,LOC_Os10g14920.2 | integral membrane protein DUF6 containing protein, expressed
Bradi3g23210	1.26578	2.17e-06	AT3G50180.1 | Plant protein of unknown function (DUF247)	LOC_Os08g26820.1 | plant protein of unknown function domain containing protein, expressed
Bradi3g26391	1.40419	1.44e-22	AT1G67090.1 | ribulose bisphosphate carboxylase small chain 1A	LOC_Os12g19381.1 | ribulose bisphosphate carboxylase small chain, chloroplast precursor, putative, expressed
Bradi3g26690	1.46307	4.27e-05	AT4G34610.2 | BEL1-like homeodomain 6	LOC_Os03g06930.1 | homeodomain protein, putative, expressed
Bradi3g27220	1.28141	1.05e-09	AT5G17860.1 | calcium exchanger 7	LOC_Os10g30070.1 | sodium/calcium exchanger protein, putative, expressed
Bradi3g27500	-1.90162	8.37e-53	AT1G13110.1 | cytochrome P450, family 71 subfamily B, polypeptide 7	LOC_Os07g11739.1 | cytochrome P450, putative, expressed
Bradi3g27800	1.32919	9.33e-13	AT1G02260.1 | Divalent ion symporter	LOC_Os03g05390.6 | Citrate transporter protein, putative, expressed,LOC_Os03g05390.2 | Citrate transporter protein, putative, expressed,LOC_Os03g05390.5 | Citrate transporter protein, putative, expressed
Bradi3g27854	1.96014	4.37e-08	AT4G13180.1 | NAD(P)-binding Rossmann-fold superfamily protein	LOC_Os10g31780.1 | oxidoreductase, short chain dehydrogenase/reductase family domain containing protein, expressed
Bradi3g27960	1.26195	7.31e-26	AT2G33150.1 | peroxisomal 3-ketoacyl-CoA thiolase 3	LOC_Os10g31950.1 | 3-ketoacyl-CoA thiolase, peroxisomal precursor, putative, expressed
Bradi3g28302	2.13625	6.46e-07	No hits found	LOC_Os10g32930.1 | expressed protein
Bradi3g28350	1.4601	3.14e-13	AT5G44030.1 | cellulose synthase A4	LOC_Os10g32980.1 | CESA7 - cellulose synthase, expressed
Bradi3g29120	1.27928	1.9e-18	AT1G70520.1 | cysteine-rich RLK (RECEPTOR-like protein kinase) 2	LOC_Os11g28104.1 | TKL_IRAK_DUF26-lf.4 - DUF26 kinases have homology to DUF26 containing loci, expressed
Bradi3g29122	1.17263	0.000108289	No hits found	LOC_Os10g34880.1 | ulp1 protease family, C-terminal catalytic domain containing protein, expressed
Bradi3g29125	1.44149	3.25e-07	No hits found	No hits found
Bradi3g29710	-1.82855	2.53e-23	AT2G15220.1 | Plant basic secretory protein (BSP) family protein	LOC_Os10g34910.1 | secretory protein, putative, expressed
Bradi3g29770	1.36487	1.9e-05	AT5G58300.1 | Leucine-rich repeat protein kinase family protein	LOC_Os10g35040.1 | receptor kinase like protein, putative, expressed
Bradi3g30158	-1.17049	0.00130756	AT1G63245.1 | CLAVATA3/ESR-RELATED 14	No hits found
Bradi3g30500	1.07624	2.7e-23	AT1G32470.1 | Single hybrid motif superfamily protein	LOC_Os10g37180.1 | glycine cleavage system H protein, putative, expressed
Bradi3g30770	5.15511	3.7e-09	AT2G01610.1 | Plant invertase/pectin methylesterase inhibitor superfamily protein	LOC_Os10g36500.2 | invertase/pectin methylesterase inhibitor family protein, putative, expressed
Bradi3g30840	2.48838	3.29e-12	No hits found	LOC_Os10g37290.1 | DEFL6 - Defensin and Defensin-like DEFL family, expressed
Bradi3g30860	1.56896	2.47e-09	AT1G64660.1 | methionine gamma-lyase	LOC_Os10g37340.1 | cystathionine gamma-synthase, putative, expressed
Bradi3g31350	1.08791	0.0094927	AT2G17030.1 | F-box family protein with a domain of unknown function (DUF295)	LOC_Os10g37570.1 | OsFBDUF49 - F-box and DUF domain containing protein, expressed
Bradi3g31580	1.8414	4.65e-08	AT4G29140.1 | MATE efflux family protein	LOC_Os10g37920.1 | MATE efflux family protein, putative, expressed
Bradi3g31655	1.07381	0.00157213	AT2G42010.1 | phospholipase D beta 1	LOC_Os10g38060.1 | phospholipase D, putative, expressed,LOC_Os10g38060.2 | phospholipase D, putative, expressed
Bradi3g31727	1.38713	0.000121924	AT1G10360.1 | glutathione S-transferase TAU 18	LOC_Os10g38470.1 | glutathione S-transferase, putative, expressed
Bradi3g31750	-1.47282	1.29e-18	AT1G10370.1 | Glutathione S-transferase family protein	LOC_Os10g38470.1 | glutathione S-transferase, putative, expressed
Bradi3g31777	2.60254	1.9e-23	AT1G10360.1 | glutathione S-transferase TAU 18	LOC_Os10g38160.1 | glutathione S-transferase, putative, expressed
Bradi3g31850	1.43526	3.04e-08	AT1G10370.1 | Glutathione S-transferase family protein	LOC_Os10g38700.1 | glutathione S-transferase, putative, expressed
Bradi3g31920	-1.50844	3.43e-10	AT1G01490.1 | Heavy metal transport/detoxification superfamily protein	LOC_Os10g38870.1 | heavy metal-associated domain containing protein, expressed
Bradi3g34245	1.19663	1.94e-24	AT2G35500.1 | shikimate kinase like 2	LOC_Os10g42700.1 | CS domain containing protein, putative, expressed
Bradi3g34457	1.27404	8.08e-10	AT1G73080.1 | PEP1 receptor 1	LOC_Os08g34640.1 | receptor-like protein kinase precursor, putative, expressed
Bradi3g34567	1.03775	4.11e-06	AT2G34830.1 | WRKY DNA-binding protein 35	LOC_Os02g47060.1 | WRKY66, expressed
Bradi3g34707	1.7386	3.87e-14	AT3G63520.1 | carotenoid cleavage dioxygenase 1	LOC_Os08g28240.1 | carotenoid cleavage dioxygenase, putative, expressed
Bradi3g34720	1.42244	1.36e-08	AT1G30100.1 | nine-cis-epoxycarotenoid dioxygenase 5	LOC_Os08g28240.1 | carotenoid cleavage dioxygenase, putative, expressed
Bradi3g34727	1.8873	1.35e-25	AT3G63520.1 | carotenoid cleavage dioxygenase 1	LOC_Os08g28240.1 | carotenoid cleavage dioxygenase, putative, expressed
Bradi3g34750	1.12109	2.01e-10	AT2G25737.1 | Sulfite exporter TauE/SafE family protein	LOC_Os08g30020.2 | membrane protein, putative, expressed,LOC_Os08g30020.1 | membrane protein, putative, expressed
Bradi3g35240	1.10215	3.73e-06	AT2G16050.1 | Cysteine/Histidine-rich C1 domain family protein	LOC_Os08g31170.1 | DC1 domain-containing protein, putative, expressed
Bradi3g35660	4.48894	1.54e-21	AT5G60710.1 | Zinc finger (C3HC4-type RING finger) family protein	LOC_Os03g28990.1 | zinc finger family protein, putative, expressed
Bradi3g35670	4.7372	6.71e-22	AT1G21680.1 | DPP6 N-terminal domain-like protein	LOC_Os03g28980.1 | WD40-like Beta Propeller Repeat family protein, expressed
Bradi3g35680	4.72671	5.19e-17	AT1G21680.1 | DPP6 N-terminal domain-like protein	LOC_Os03g28980.1 | WD40-like Beta Propeller Repeat family protein, expressed
Bradi3g35700	4.90172	8.2e-17	AT5G60710.1 | Zinc finger (C3HC4-type RING finger) family protein	LOC_Os03g28990.1 | zinc finger family protein, putative, expressed
Bradi3g35711	3.67254	1.51e-16	No hits found	LOC_Os03g28980.1 | WD40-like Beta Propeller Repeat family protein, expressed
Bradi3g36330	-1.00666	0.000138492	AT4G13310.1 | cytochrome P450, family 71, subfamily A, polypeptide 20	LOC_Os08g01510.1 | cytochrome P450, putative, expressed
Bradi3g36540	1.6388	2.12e-24	AT4G18550.1 | alpha/beta-Hydrolases superfamily protein	LOC_Os05g49840.1 | phospholipase, putative, expressed
Bradi3g36697	1.1396	2.83e-07	AT5G03760.1 | Nucleotide-diphospho-sugar transferases superfamily protein	LOC_Os08g33740.1 | CSLA11 - cellulose synthase-like family A, expressed
Bradi3g37171	-1.26064	0.000101371	No hits found	LOC_Os08g34500.1 | expressed protein
Bradi3g37245	-1.27129	0.00546488	AT4G01950.1 | glycerol-3-phosphate acyltransferase 3	LOC_Os11g45400.1 | glycerol-3-phosphate acyltransferase, putative, expressed
Bradi3g37457	1.14084	0.000384178	AT3G14240.1 | Subtilase family protein	LOC_Os08g35090.1 | OsSub56 - Putative Subtilisin homologue, expressed
Bradi3g37595	1.01456	1.2e-09	AT5G20635.1 |	LOC_Os09g26999.1 | keratin-associated protein 5-4, putative, expressed
Bradi3g37600	-1.05537	0.000699443	AT2G05940.1 | Protein kinase superfamily protein	LOC_Os08g35600.1 | tyrosine protein kinase domain containing protein, putative, expressed
Bradi3g38950	1.1713	1.45e-11	AT1G13635.1 | DNA glycosylase superfamily protein	LOC_Os08g38170.1 | methyladenine glycosylase, putative, expressed
Bradi3g39077	1.17404	0.000426903	AT4G26590.1 | oligopeptide transporter 5	LOC_Os08g38400.1 | oligopeptide transporter, putative, expressed
Bradi3g39700	1.47053	2.4e-12	AT1G21230.1 | wall associated kinase 5	LOC_Os08g39210.1 | OsWAK74 - OsWAK receptor-like protein kinase, expressed
Bradi3g39997	1.05497	1.15e-14	AT2G44480.1 | beta glucosidase 17	LOC_Os08g39870.1 | Os8bglu28 - beta-glucosidase homologue, similar to Os4bglu12 exoglucanase, expressed
Bradi3g40007	2.14822	2.77e-08	AT2G44480.1 | beta glucosidase 17	LOC_Os08g39870.1 | Os8bglu28 - beta-glucosidase homologue, similar to Os4bglu12 exoglucanase, expressed
Bradi3g41200	1.23791	1.4e-13	AT5G50400.1 | purple acid phosphatase 27	LOC_Os08g41880.1 | nucleotide pyrophosphatase/phosphodiesterase, putative, expressed
Bradi3g41543	1.635	4.24e-12	AT5G61890.1 | Integrase-type DNA-binding superfamily protein	LOC_Os04g32620.1 | ethylene-responsive transcription factor ERF114, putative, expressed
Bradi3g42610	-1.01969	3.11e-05	AT1G09890.1 | Rhamnogalacturonate lyase family protein	LOC_Os08g44020.2 | rhamnogalacturonate lyase, putative, expressed
Bradi3g42627	1.78923	1.7e-23	AT5G57880.1 | multipolar spindle 1,AT2G34420.1 | photosystem II light harvesting complex gene B1B2,AT1G29930.1 | chlorophyll A/B binding protein 1	LOC_Os08g44180.1 | expressed protein,LOC_Os01g41710.1 | chlorophyll A-B binding protein, putative, expressed
Bradi3g42990	-1.02242	0.000559658	AT2G36690.1 | 2-oxoglutarate (2OG) and Fe(II)-dependent oxygenase superfamily protein	LOC_Os08g44590.1 | gibberellin 20 oxidase 2, putative, expressed
Bradi3g45090	-1.11116	1.28e-05	AT5G46930.1 | Plant invertase/pectin methylesterase inhibitor superfamily protein	LOC_Os02g33130.1 | pectinesterase inhibitor domain containing protein, putative, expressed
Bradi3g45607	1.62688	6.65e-23	AT1G02850.2 | beta glucosidase 11	LOC_Os01g59840.1 | Os1bglu3 - beta-glucosidase homologue, similar to G. max isohydroxyurate hydrolase, expressed
Bradi3g45636	1.86741	2.45e-38	AT1G02850.2 | beta glucosidase 11	LOC_Os01g70520.1 | Os1bglu5 - beta-glucosidase homologue, similar to G. max isohydroxyurate hydrolase, expressed
Bradi3g45643	2.96367	1.79e-34	AT4G27830.1 | beta glucosidase 10	LOC_Os05g30350.2 | Os5bglu22 - beta-glucosidase homologue, similar to G. max isohydroxyurate hydrolase, expressed
Bradi3g45651	3.16669	1.32e-49	AT4G27830.1 | beta glucosidase 10	LOC_Os01g70520.1 | Os1bglu5 - beta-glucosidase homologue, similar to G. max isohydroxyurate hydrolase, expressed
Bradi3g45930	2.74797	2.13e-29	AT1G59940.1 | response regulator 3	LOC_Os02g35180.1 | OsRR2 type-A response regulator, expressed
Bradi3g46040	-1.33461	6.4e-26	AT1G72310.1 | RING/U-box superfamily protein	LOC_Os02g35329.1 | RING-H2 finger protein ATL3F, putative, expressed
Bradi3g46062	-1.09432	0.000143298	No hits found	No hits found
Bradi3g46760	-1.32823	1.52e-11	AT5G64550.1 | loricrin-related	LOC_Os02g36595.1 | expressed protein
Bradi3g46780	-1.44521	7.24e-06	AT5G15140.1 | Galactose mutarotase-like superfamily protein	LOC_Os02g36600.1 | aldose 1-epimerase, putative, expressed
Bradi3g46880	1.0292	9.33e-14	AT1G14150.1 | PsbQ-like 2	LOC_Os02g36850.1 | oxygen evolving enhancer protein 3, identical, putative, expressed
Bradi3g47120	1.16316	0.000181876	AT2G37040.1 | PHE ammonia lyase 1	LOC_Os02g41680.1 | phenylalanine ammonia-lyase, putative, expressed
Bradi3g47200	3.51863	1.97e-18	AT5G48290.1 | Heavy metal transport/detoxification superfamily protein	LOC_Os02g37280.1 | heavy metal transport/detoxification protein, putative, expressed
Bradi3g47307	1.36613	2.11e-08	No hits found	LOC_Os02g37490.1 | glycine-rich cell wall structural protein precursor, putative, expressed
Bradi3g47390	1.94725	1.05e-16	AT5G60900.1 | receptor-like protein kinase 1	LOC_Os04g12560.1 | receptor-like protein kinase, putative, expressed
Bradi3g47620	1.13175	3.16e-14	AT1G67900.3 | Phototropic-responsive NPH3 family protein	LOC_Os02g38120.1 | BTBN3 - Bric-a-Brac, Tramtrack, Broad Complex BTB domain with non-phototropic hypocotyl 3 NPH3 domain, expressed
Bradi3g48197	-1.78157	0.000180381	AT1G60730.1 | NAD(P)-linked oxidoreductase superfamily protein	LOC_Os04g26910.1 | oxidoreductase, aldo/keto reductase family protein, putative, expressed
Bradi3g48730	1.76047	0.00013788	AT2G23360.1 | Plant protein of unknown function (DUF869)	LOC_Os02g40100.1 | plant protein of unknown function DUF869 domain containing protein, expressed
Bradi3g50220	-1.20964	1.85e-11	AT2G46680.1 | homeobox 7	LOC_Os02g43330.1 | homeobox associated leucine zipper, putative, expressed
Bradi3g50267	1.04967	7.5e-05	AT5G53550.2 | YELLOW STRIPE like 3	LOC_Os02g43410.1 | transposon protein, putative, unclassified, expressed
Bradi3g50740	3.56917	4.59e-12	AT1G65680.1 | expansin B2	LOC_Os02g44108.1 | expansin precursor, putative, expressed
Bradi3g50810	1.45214	1.64e-17	AT5G51460.3 | Haloacid dehalogenase-like hydrolase (HAD) superfamily protein,AT5G51460.1 | Haloacid dehalogenase-like hydrolase (HAD) superfamily protein	LOC_Os02g44230.2 | CPuORF22 - conserved peptide uORF-containing transcript, expressed,LOC_Os02g44230.3 | CPuORF22 - conserved peptide uORF-containing transcript, expressed
Bradi3g51350	1.16513	7.65e-05	AT5G03555.1 | permease, cytosine/purines, uracil, thiamine, allantoin family protein	LOC_Os02g44680.1 | allantoin permease, putative, expressed
Bradi3g51880	3.2048	1.31e-23	AT3G45070.1 | P-loop containing nucleoside triphosphate hydrolases superfamily protein	LOC_Os02g45890.1 | sulfotransferase domain containing protein, expressed
Bradi3g52350	2.83608	4.56e-59	AT1G65060.1 | 4-coumarate:CoA ligase 3	LOC_Os02g46970.1 | AMP-binding domain containing protein, expressed
Bradi3g54177	4.25338	1.19e-19	AT3G42640.1 | H(+)-ATPase 8	LOC_Os02g55400.1 | ATPase 8, plasma membrane-type, putative, expressed,LOC_Os06g08310.1 | plasma membrane ATPase, putative, expressed
Bradi3g54730	1.89055	6.76e-16	AT5G60700.1 | glycosyltransferase family protein 2	LOC_Os02g56260.1 | expressed protein
Bradi3g55040	1.86181	2.41e-12	AT2G28630.1 | 3-ketoacyl-CoA synthase 12	LOC_Os02g56860.1 | 3-ketoacyl-CoA synthase, putative, expressed
Bradi3g57267	2.2615	1.45e-08	AT3G13960.1 | growth-regulating factor 5	LOC_Os02g53690.1 | growth regulating factor protein, putative, expressed
Bradi3g57370	2.56528	3.19e-34	AT2G41940.1 | zinc finger protein 8	LOC_Os02g53530.1 | ZOS2-17 - C2H2 zinc finger protein, expressed
Bradi3g58060	1.41821	0.00876276	AT5G55410.2 | Bifunctional inhibitor/lipid-transfer protein/seed storage 2S albumin superfamily protein	LOC_Os07g18750.1 | LTPL42 - Protease inhibitor/seed storage/LTP family protein precursor, expressed
Bradi3g58080	1.35549	7.31e-06	AT5G35525.1 | PLAC8 family protein	LOC_Os02g52550.1 | uncharacterized Cys-rich domain containing protein, putative, expressed
Bradi3g58560	1.56608	3e-07	AT2G32300.1 | uclacyanin 1	LOC_Os06g11490.1 | plastocyanin-like domain containing protein, putative, expressed
Bradi3g58880	5.64458	4.86e-17	AT1G35830.1 | VQ motif-containing protein	LOC_Os02g51740.1 | VQ domain containing protein, putative, expressed
Bradi3g58915	3.89235	1.4e-06	AT2G22170.1 | Lipase/lipooxygenase, PLAT/LH2 family protein	LOC_Os02g51710.1 | wound/stress protein, putative, expressed
Bradi3g58920	1.10205	0.00159012	AT4G39730.1 | Lipase/lipooxygenase, PLAT/LH2 family protein	LOC_Os02g51710.1 | wound/stress protein, putative, expressed
Bradi3g59210	3.21145	4.62e-15	AT5G09360.1 | laccase 14	LOC_Os02g51440.1 | laccase precursor protein, putative, expressed
Bradi3g59900	1.32979	4.1e-28	AT1G14780.1 | MAC/Perforin domain-containing protein	LOC_Os02g50340.1 | membrane attack complex component/perforin/complement C9, putative, expressed
Bradi3g60160	-1.08352	2.6e-17	AT4G33150.2 | lysine-ketoglutarate reductase/saccharopine dehydrogenase bifunctional enzyme	LOC_Os02g54254.1 | saccharopine dehydrogenase, putative, expressed
Bradi3g60250	2.22536	4.18e-24	AT4G27220.1 | NB-ARC domain-containing disease resistance protein	LOC_Os08g14850.1 | resistance protein, putative, expressed
Bradi3g60730	1.22648	1.64e-19	AT5G65980.1 | Auxin efflux carrier family protein	LOC_Os09g38130.1 | auxin efflux carrier component, putative, expressed
Bradi3g61060	1.92716	8.94e-16	AT2G03200.1 | Eukaryotic aspartyl protease family protein	LOC_Os03g20290.1 | aspartic proteinase nepenthesin-1 precursor, putative, expressed
Bradi4g00590	1.35517	4.18e-05	AT2G16430.2 | purple acid phosphatase 10	LOC_Os12g44010.1 | purple acid phosphatase precursor, putative, expressed
Bradi4g00820	1.96238	0.000273764	No hits found	LOC_Os03g47190.1 | expressed protein
Bradi4g01540	1.77913	1.11e-06	AT3G17630.1 | cation/H+ exchanger 19	LOC_Os12g42200.1 | ATCHX, putative, expressed
Bradi4g03197	2.12957	4.47e-30	AT3G50140.1 | Plant protein of unknown function (DUF247),AT5G22540.1 | Plant protein of unknown function (DUF247)	LOC_Os06g33350.1 | plant protein of unknown function domain containing protein, expressed
Bradi4g03440	-1.07989	0.00375219	AT4G37340.1 | cytochrome P450, family 81, subfamily D, polypeptide 3	LOC_Os12g39300.1 | cytochrome P450, putative, expressed
Bradi4g03730	1.17783	0.00125572	AT5G61340.1 |	LOC_Os12g38810.1 | expressed protein
Bradi4g04089	-1.13505	2.28e-07	AT4G29180.2 | root hair specific 16	LOC_Os12g37980.1 | protein kinase domain containing protein, expressed
Bradi4g04627	-1.32771	1.15e-07	AT1G48000.1 | myb domain protein 112	LOC_Os12g37690.1 | MYB family transcription factor, putative, expressed
Bradi4g04965	4.59251	1.1e-26	AT1G70080.1 | Terpenoid cyclases/Protein prenyltransferases superfamily protein	LOC_Os04g27340.1 | terpene synthase, putative, expressed
Bradi4g05210	-1.13789	7.06e-23	AT2G47710.1 | Adenine nucleotide alpha hydrolases-like superfamily protein	LOC_Os12g36640.2 | universal stress protein domain containing protein, putative, expressed
Bradi4g05271	4.65662	6.16e-20	AT5G18980.1 | ARM repeat superfamily protein	LOC_Os12g16080.1 | expressed protein
Bradi4g05274	4.26454	6.89e-40	No hits found	No hits found
Bradi4g05455	1.73569	2.46e-06	AT4G39230.1 | NmrA-like negative transcriptional regulator family protein	LOC_Os06g27770.1 | isoflavone reductase homolog IRL, putative, expressed
Bradi4g05500	1.07469	1.08e-09	AT4G15800.1 | ralf-like 33	LOC_Os12g35670.1 | RALFL4 - Rapid ALkalinization Factor RALF family protein precursor, expressed
Bradi4g05620	2.20747	3.86e-07	AT3G62950.1 | Thioredoxin superfamily protein	LOC_Os12g35340.1 | OsGrx_C11 - glutaredoxin subgroup III, expressed
Bradi4g05630	1.53073	4.69e-06	AT2G47870.1 | Thioredoxin superfamily protein	LOC_Os12g35330.1 | OsGrx_C12 - glutaredoxin subgroup III, expressed
Bradi4g05650	2.00565	2.11e-07	AT3G62950.1 | Thioredoxin superfamily protein	LOC_Os12g35340.1 | OsGrx_C11 - glutaredoxin subgroup III, expressed
Bradi4g05730	-1.2646	1.46e-23	AT4G32300.1 | S-domain-2 5	LOC_Os04g23720.1 | lectin protein kinase family protein, putative, expressed
Bradi4g05734	-1.8591	2.79e-06	No hits found	No hits found
Bradi4g06396	1.01106	0.000686289	AT2G35760.1 | Uncharacterised protein family (UPF0497)	LOC_Os03g10030.1 | membrane associated DUF588 domain containing protein, putative, expressed
Bradi4g06600	1.16815	0.000603908	No hits found	LOC_Os12g40750.1 | pectinesterase inhibitor domain containing protein, putative, expressed
Bradi4g06611	2.00775	1.29e-12	AT3G07040.1 | NB-ARC domain-containing disease resistance protein	LOC_Os02g19750.1 | NBS-LRR type disease resistance protein, putative, expressed
Bradi4g06867	1.04709	4.96e-06	AT1G69120.1 | K-box region and MADS-box transcription factor family protein	LOC_Os12g31748.2 | OsMADS20 - MADS-box family gene with MIKCc type-box, expressed
Bradi4g07130	4.5855	4.28e-25	AT5G45890.1 | senescence-associated gene 12	LOC_Os09g38920.1 | thiol protease SEN102 precursor, putative, expressed
Bradi4g07210	1.0759	4.99e-05	AT1G74790.1 | catalytics	LOC_Os03g48540.1 | expressed protein
Bradi4g07520	1.58762	3.72e-05	AT5G13200.1 | GRAM domain family protein	LOC_Os12g29400.1 | GRAM domain containing protein, expressed
Bradi4g08240	-1.01983	1.13e-08	No hits found	LOC_Os09g02180.1 | expressed protein
Bradi4g10550	1.14389	3.04e-22	AT4G23270.1 | cysteine-rich RLK (RECEPTOR-like protein kinase) 19	LOC_Os12g14699.1 | protein kinase domain containing protein, expressed
Bradi4g11390	-2.5627	2.07e-17	AT2G29150.1 | NAD(P)-binding Rossmann-fold superfamily protein	LOC_Os11g43360.1 | tropinone reductase 2, putative, expressed
Bradi4g11780	2.59321	1.15e-16	AT3G09220.1 | laccase 7	LOC_Os11g42200.1 | laccase precursor protein, putative, expressed
Bradi4g11920	-1.07311	6.98e-09	AT3G14470.1 | NB-ARC domain-containing disease resistance protein	LOC_Os11g42090.1 | Leucine Rich Repeat family protein, expressed
Bradi4g12160	1.10077	6.53e-16	AT2G03200.1 | Eukaryotic aspartyl protease family protein	LOC_Os04g37550.1 | aspartic proteinase nepenthesin-2 precursor, putative, expressed
Bradi4g12350	7.28169	8.61e-13	AT3G54780.1 | Zinc finger (C3HC4-type RING finger) family protein	LOC_Os12g24390.1 | retrotransposon protein, putative, unclassified, expressed
Bradi4g13670	2.37759	1.05e-30	AT2G26560.1 | phospholipase A 2A	LOC_Os11g39990.1 | patatin, putative, expressed
Bradi4g15800	1.06173	0.000554155	AT3G02100.1 | UDP-Glycosyltransferase superfamily protein	LOC_Os10g17489.1 | UDP-glucoronosyl and UDP-glucosyl transferase domain containing protein, expressed
Bradi4g16440	2.30486	1.61e-07	AT2G20610.1 | Tyrosine transaminase family protein	LOC_Os11g35040.1 | aminotransferase, classes I and II, domain containing protein, expressed
Bradi4g17955	1.00294	0.000334917	No hits found	No hits found
Bradi4g18770	1.47266	2.83e-10	AT5G50600.1 | hydroxysteroid dehydrogenase 1	LOC_Os11g30560.1 | dehydrogenase/reductase, putative, expressed
Bradi4g18970	1.44581	2.06e-11	AT5G44400.1 | FAD-binding Berberine family protein	LOC_Os11g30310.1 | reticuline oxidase-like protein precursor, putative, expressed
Bradi4g19620	-1.22656	1.92e-08	No hits found	LOC_Os11g22960.1 | expressed protein
Bradi4g20520	5.25915	2.36e-21	AT5G60710.1 | Zinc finger (C3HC4-type RING finger) family protein,AT1G08050.1 | Zinc finger (C3HC4-type RING finger) family protein	LOC_Os11g43040.1 | retrotransposon protein, putative, unclassified, expressed
Bradi4g21170	1.00854	6.2e-14	AT4G10340.1 | light harvesting complex of photosystem II 5	LOC_Os11g13890.1 | chlorophyll A-B binding protein, putative, expressed
Bradi4g21632	2.26379	4.45e-11	AT5G09640.1 | serine carboxypeptidase-like 19	LOC_Os11g24510.1 | OsSCP56 - Putative Serine Carboxypeptidase homologue, expressed
Bradi4g21841	1.11128	1.21e-06	No hits found	No hits found
Bradi4g22765	1.204	0.00329072	No hits found	No hits found
Bradi4g23430	-1.8652	5.72e-06	AT1G14290.1 | sphingoid base hydroxylase 2	LOC_Os06g22490.1 | sphingolipid C4-hydroxylase SUR2, putative, expressed
Bradi4g23670	-1.48411	9.85e-11	AT4G33490.2 | Eukaryotic aspartyl protease family protein	LOC_Os11g08100.1 | eukaryotic aspartyl protease domain containing protein, expressed
Bradi4g23687	-1.73423	3.87e-11	AT1G03670.1 | ankyrin repeat family protein	LOC_Os11g08050.1 | expressed protein
Bradi4g24400	1.75077	2.74e-07	AT1G34355.1 | forkhead-associated (FHA) domain-containing protein	LOC_Os11g07050.1 | FHA domain containing protein, putative, expressed
Bradi4g24425	-1.09189	4.98e-09	AT5G48930.1 | hydroxycinnamoyl-CoA shikimate/quinate hydroxycinnamoyl transferase	LOC_Os08g43040.1 | transferase family protein, putative, expressed
Bradi4g25470	1.21265	0.000577893	AT5G22390.1 | Protein of unknown function (DUF3049)	LOC_Os12g05890.1 | expressed protein
Bradi4g25670	4.55259	1.97e-07	AT1G13570.1 | F-box/RNI-like superfamily protein	LOC_Os04g13150.1 | OsFBX125 - F-box domain containing protein, expressed
Bradi4g27090	1.33042	6.2e-10	AT3G57880.1 | Calcium-dependent lipid-binding (CaLB domain) plant phosphoribosyltransferase family protein	LOC_Os05g30750.2 | anthranilate phosphoribosyltransferase, putative, expressed
Bradi4g27341	2.31255	9.6e-14	AT5G65600.1 | Concanavalin A-like lectin protein kinase family protein,AT5G10530.1 | Concanavalin A-like lectin protein kinase family protein	LOC_Os04g05470.1 | protein kinase, putative, expressed,LOC_Os04g03579.1 | protein kinase, putative, expressed
Bradi4g27650	1.12698	0.000154642	AT5G52220.1 |	LOC_Os09g12780.1 | expressed protein
Bradi4g27680	-1.51155	1.71e-07	AT1G71695.1 | Peroxidase superfamily protein	LOC_Os01g73220.1 | peroxidase precursor, putative, expressed
Bradi4g28980	2.61147	4.19e-13	AT4G13830.2 | DNAJ-like 20	LOC_Os09g20320.1 | heat shock protein DnaJ, putative, expressed
Bradi4g29720	-1.60404	1.37e-15	AT2G01770.1 | vacuolar iron transporter 1	LOC_Os09g23300.1 | integral membrane protein, putative, expressed
Bradi4g29770	1.13386	1.03e-14	AT4G37980.1 | elicitor-activated gene 3-1	LOC_Os09g23560.1 | dehydrogenase, putative, expressed
Bradi4g29796	1.27561	2.85e-12	AT1G66230.1 | myb domain protein 20	LOC_Os09g23620.1 | MYB family transcription factor, putative, expressed
Bradi4g29810	1.17503	7.74e-05	AT3G55090.1 | ABC-2 type transporter family protein	LOC_Os09g23640.1 | ABC-2 type transporter domain containing protein, expressed
Bradi4g29860	4.91011	3.23e-43	AT5G38450.1 | cytochrome P450, family 735, subfamily A, polypeptide 1	LOC_Os09g23820.1 | cytochrome P450 72A1, putative, expressed
Bradi4g30360	4.20638	1.69e-44	AT1G80840.1 | WRKY DNA-binding protein 40	LOC_Os09g25060.1 | WRKY76, expressed
Bradi4g30364	5.41922	8.21e-30	No hits found	No hits found
Bradi4g30368	6.58719	1.62e-27	AT1G80840.1 | WRKY DNA-binding protein 40	LOC_Os09g25070.2 | WRKY62, expressed
Bradi4g30372	5.53148	9.23e-35	AT4G31800.1 | WRKY DNA-binding protein 18	LOC_Os09g25070.1 | WRKY62, expressed
Bradi4g30540	1.32252	9.89e-13	AT5G17420.1 | Cellulose synthase family protein	LOC_Os09g25490.1 | CESA9 - cellulose synthase, expressed
Bradi4g30617	1.34243	0.000495228	AT1G16060.1 | ARIA-interacting double AP2 domain protein	LOC_Os06g05340.1 | AP2 domain containing protein, expressed
Bradi4g30885	1.24979	0.00031593	AT5G65790.1 | myb domain protein 68	LOC_Os09g26170.1 | MYB family transcription factor, putative, expressed
Bradi4g31360	1.49829	0.00434876	AT2G05920.1 | Subtilase family protein	LOC_Os09g26920.1 | OsSub57 - Putative Subtilisin homologue, expressed
Bradi4g31380	1.09394	3.99e-10	AT5G07990.1 | Cytochrome P450 superfamily protein	LOC_Os09g26960.1 | cytochrome P450, putative, expressed
Bradi4g31417	1.28727	2.94e-19	AT5G20635.1 |	LOC_Os09g26999.1 | keratin-associated protein 5-4, putative, expressed
Bradi4g31590	2.0113	1.44e-16	AT2G41940.1 | zinc finger protein 8	LOC_Os09g27320.1 | ZOS9-13 - C2H2 zinc finger protein, expressed
Bradi4g32020	-1.05429	3.27e-06	AT3G48850.1 | phosphate transporter 3;2	LOC_Os09g28160.1 | phosphate carrier protein, mitochondrial precursor, putative, expressed
Bradi4g32634	-1.11479	3.19e-10	AT3G05200.1 | RING/U-box superfamily protein	LOC_Os09g29310.1 | zinc finger, C3HC4 type domain containing protein, expressed
Bradi4g32680	1.22054	0.000227522	AT1G72230.1 | Cupredoxin superfamily protein	LOC_Os09g29390.1 | plastocyanin-like domain containing protein, putative, expressed
Bradi4g33090	-1.44102	2.87e-18	AT1G55850.1 | cellulose synthase like E1	LOC_Os09g30130.1 | CSLE6 - cellulose synthase-like family E, expressed
Bradi4g33490	1.65113	1.63e-06	AT2G04780.2 | FASCICLIN-like arabinoogalactan 7	LOC_Os09g30486.1 | fasciclin domain containing protein, expressed
Bradi4g33510	-1.74782	7.37e-27	No hits found	No hits found
Bradi4g33550	-1.08472	9.44e-05	AT5G47560.1 | tonoplast dicarboxylate transporter	LOC_Os09g31130.1 | citrate transporter, putative, expressed
Bradi4g33970	-1.01484	0.00109483	AT1G76600.1 |	LOC_Os09g32000.1 | expressed protein
Bradi4g34800	1.33068	7.37e-10	AT2G33480.1 | NAC domain containing protein 41	LOC_Os09g33490.1 | no apical meristem protein, putative, expressed
Bradi4g34846	-1.05427	7.07e-07	AT1G54570.1 | Esterase/lipase/thioesterase family protein	LOC_Os09g33530.2 | expressed protein,LOC_Os09g33530.1 | expressed protein
Bradi4g35310	1.12881	2.12e-24	AT1G21500.1 |	LOC_Os09g34140.2 | expressed protein
Bradi4g35342	4.84117	3.48e-39	AT2G43840.1 | UDP-glycosyltransferase 74 F1	LOC_Os09g34230.1 | UDP-glucoronosyl/UDP-glucosyl transferase, putative, expressed
Bradi4g35350	2.29543	1.5e-12	AT2G43820.1 | UDP-glucosyltransferase 74F2	LOC_Os09g34214.1 | UDP-glucoronosyl and UDP-glucosyl transferase domain containing protein, expressed
Bradi4g35370	1.25802	5.93e-07	AT4G38900.3 | Basic-leucine zipper (bZIP) transcription factor family protein	LOC_Os08g43090.1 | bZIP family transcription factor, putative, expressed
Bradi4g35650	1.24339	7.29e-05	AT4G25490.1 | C-repeat/DRE binding factor 1	LOC_Os09g35030.1 | dehydration-responsive element-binding protein, putative, expressed
Bradi4g36060	-1.36039	1.08e-22	AT4G22920.1 | non-yellowing 1	LOC_Os09g36200.1 | senescence-inducible chloroplast stay-green protein 1, putative, expressed
Bradi4g36601	1.28686	9.99e-28	AT3G54820.1 | plasma membrane intrinsic protein 2;5	LOC_Os09g36930.1 | aquaporin protein, putative, expressed
Bradi4g36820	-1.28343	0.00168296	AT5G48930.1 | hydroxycinnamoyl-CoA shikimate/quinate hydroxycinnamoyl transferase	LOC_Os09g37180.1 | transferase family protein, putative, expressed
Bradi4g37210	1.85357	3.6e-32	AT2G34420.1 | photosystem II light harvesting complex gene B1B2	LOC_Os01g41710.1 | chlorophyll A-B binding protein, putative, expressed
Bradi4g37220	2.06533	3.84e-10	AT4G21390.1 | S-locus lectin protein kinase family protein	LOC_Os09g37834.1 | serine/threonine-protein kinase receptor precursor, putative, expressed
Bradi4g37980	1.01949	0.000826631	AT3G12740.1 | ALA-interacting subunit 1	LOC_Os09g38768.1 | cell cycle control protein, putative, expressed,LOC_Os09g38768.2 | cell cycle control protein, putative, expressed
Bradi4g38780	1.19258	0.00279315	AT2G36690.1 | 2-oxoglutarate (2OG) and Fe(II)-dependent oxygenase superfamily protein	LOC_Os08g44590.1 | gibberellin 20 oxidase 2, putative, expressed
Bradi4g38932	-1.55436	2.31e-15	AT2G31230.1 | ethylene-responsive element binding factor 15	LOC_Os05g37640.1 | expressed protein
Bradi4g39310	1.73529	8.52e-20	AT5G27380.1 | glutathione synthetase 2	LOC_Os12g16200.1 | glutathione synthetase, chloroplast precursor, putative, expressed
Bradi4g39611	-1.01609	0.0099452	No hits found	No hits found
Bradi4g39790	-1.51221	2.4e-07	AT2G31560.1 | Protein of unknown function (DUF1685)	LOC_Os12g12880.1 | expressed protein
Bradi4g39920	4.43664	6.08e-16	AT1G73040.1 | Mannose-binding lectin superfamily protein	LOC_Os12g09700.1 | Jacalin-like lectin domain containing protein, putative, expressed
Bradi4g39927	2.23003	5.69e-24	AT5G09640.1 | serine carboxypeptidase-like 19	LOC_Os11g24510.2 | OsSCP56 - Putative Serine Carboxypeptidase homologue, expressed
Bradi4g39940	1.58561	2.63e-36	AT5G09640.1 | serine carboxypeptidase-like 19	LOC_Os11g24510.1 | OsSCP56 - Putative Serine Carboxypeptidase homologue, expressed
Bradi4g39950	-1.2025	8.48e-15	AT3G03080.1 | Zinc-binding dehydrogenase family protein	LOC_Os12g12580.1 | NADP-dependent oxidoreductase, putative, expressed
Bradi4g41080	5.70969	6.57e-23	AT1G77280.1 | Protein kinase protein with adenine nucleotide alpha hydrolases-like domain	LOC_Os12g07990.1 | protein kinase family protein, putative, expressed
Bradi4g42087	1.1172	0.00069394	AT5G04820.1 | ovate family protein 13	LOC_Os12g06150.1 | DUF623 domain containing protein, expressed
Bradi4g43090	1.49777	5.72e-14	AT3G57040.1 | response regulator 9	LOC_Os11g04720.2 | OsRR10 type-A response regulator, expressed
Bradi4g43327	2.83294	4.93e-08	AT5G25400.1 | Nucleotide-sugar transporter family protein	LOC_Os12g04170.1 | domain of unknown function, DUF250 domain containing protein, expressed
Bradi4g43580	-1.19955	7.34e-28	AT5G13750.1 | zinc induced facilitator-like 1	LOC_Os11g04030.1 | major facilitator superfamily antiporter, putative, expressed
Bradi4g43860	-1.30278	2.79e-06	AT4G10490.1 | 2-oxoglutarate (2OG) and Fe(II)-dependent oxygenase superfamily protein	LOC_Os07g07410.2 | oxidoreductase, 2OG-Fe oxygenase family protein, putative, expressed
Bradi4g43870	-1.0369	4.79e-05	AT5G50350.1 |	LOC_Os11g03550.1 | expressed protein
Bradi4g43900	1.25309	1.3e-31	AT1G33110.1 | MATE efflux family protein	LOC_Os12g03260.1 | MATE efflux family protein, putative, expressed
Bradi4g44000	-2.34876	1.41e-09	AT3G04070.1 | NAC domain containing protein 47	LOC_Os11g03300.1 | NAC domain transcription factor, putative, expressed
Bradi4g44027	3.52433	1.87e-54	AT5G18280.1 | apyrase 2	LOC_Os11g03290.1 | nucleoside-triphosphatase, putative, expressed
Bradi4g44217	2.37042	5.33e-39	AT3G46710.1 | NB-ARC domain-containing disease resistance protein	LOC_Os11g37870.1 | stripe rust resistance protein Yr10, putative, expressed
Bradi4g44227	2.96906	4.01e-47	AT3G46710.1 | NB-ARC domain-containing disease resistance protein	LOC_Os11g37870.1 | stripe rust resistance protein Yr10, putative, expressed
Bradi4g44342	5.20575	2.18e-39	AT3G56400.1 | WRKY DNA-binding protein 70	LOC_Os11g02540.1 | WRKY50, expressed
Bradi4g44370	3.71742	7.09e-11	AT3G56400.1 | WRKY DNA-binding protein 70	LOC_Os12g02450.1 | WRKY64, expressed
Bradi4g44390	1.26148	6.56e-24	AT5G05270.2 | Chalcone-flavanone isomerase family protein	LOC_Os11g02440.1 | chalcone--flavonone isomerase, putative, expressed
Bradi4g44496	1.03476	2.02e-06	AT5G25610.1 | BURP domain-containing protein	LOC_Os01g53240.1 | BURP domain containing protein, expressed
Bradi4g44590	1.93817	5.31e-28	AT5G48620.1 | Disease resistance protein (CC-NBS-LRR class) family	LOC_Os08g07330.2 | RGH1A, putative, expressed,LOC_Os11g03650.1 | mla1, putative, expressed
Bradi4g44860	1.03279	8.56e-05	AT2G38320.1 | TRICHOME BIREFRINGENCE-LIKE 34	LOC_Os11g01570.1 | PMR5, putative, expressed
Bradi4g44870	-1.35013	4.21e-12	AT2G40300.1 | ferritin 4	LOC_Os12g01530.2 | ferritin-1, chloroplast precursor, putative, expressed
Bradi4g45170	2.48905	8.97e-31	AT2G43190.1 | ribonuclease P family protein	LOC_Os05g39530.1 | ribonuclease P family protein, putative, expressed
Bradi4g45180	1.61246	5.24e-24	AT2G40116.1 | Phosphoinositide-specific phospholipase C family protein	LOC_Os12g37560.1 | phospholipase C, putative, expressed
Bradi5g00673	-2.61903	3.14e-17	AT5G51760.1 | Protein phosphatase 2C family protein	LOC_Os09g15670.1 | protein phosphatase 2C, putative, expressed,LOC_Os01g62760.1 | protein phosphatase 2C, putative, expressed
Bradi5g00750	2.5928	5.26e-20	AT3G62160.1 | HXXXD-type acyl-transferase family protein	LOC_Os04g09590.1 | transferase family protein, putative, expressed
Bradi5g00970	1.88115	2.71e-06	AT2G24210.1 | terpene synthase 10,AT4G16730.1 | terpene synthase 02	LOC_Os01g23530.1 | terpene synthase, putative, expressed
Bradi5g01135	2.51749	8.4e-07	AT4G13710.1 | Pectin lyase-like superfamily protein	LOC_Os04g05050.1 | pectate lyase precursor, putative, expressed
Bradi5g01850	1.29354	7.31e-05	AT2G17940.1 | Plant protein of unknown function (DUF827)	LOC_Os04g02650.1 | expressed protein
Bradi5g01900	2.5293	2.74e-55	AT4G29930.2 | basic helix-loop-helix (bHLH) DNA-binding superfamily protein	LOC_Os04g23550.1 | basic helix-loop-helix family protein, putative, expressed
Bradi5g02077	2.51703	5.28e-46	AT4G28780.1 | GDSL-like Lipase/Acylhydrolase superfamily protein	LOC_Os12g37910.2 | GDSL-like lipase/acylhydrolase, putative, expressed
Bradi5g02460	1.03267	4.01e-11	AT5G06900.1 | cytochrome P450, family 93, subfamily D, polypeptide 1	LOC_Os04g01140.1 | cytochrome P450 93A2, putative, expressed
Bradi5g02750	1.21472	2.22e-05	AT2G32830.1 | phosphate transporter 1;5	LOC_Os04g10800.1 | inorganic phosphate transporter, putative, expressed
Bradi5g02760	1.2878	0.000209674	AT2G32830.1 | phosphate transporter 1;5	LOC_Os04g10750.2 | inorganic phosphate transporter, putative, expressed,LOC_Os04g10750.4 | inorganic phosphate transporter, putative, expressed
Bradi5g03150	4.37425	8.52e-17	AT1G21270.1 | wall-associated kinase 2	LOC_Os10g07556.1 | wall-associated receptor kinase-like 22 precursor, putative, expressed
Bradi5g03180	3.86223	1.42e-33	AT1G21270.1 | wall-associated kinase 2	LOC_Os10g07556.1 | wall-associated receptor kinase-like 22 precursor, putative, expressed
Bradi5g03300	1.07785	0.00652693	AT1G05680.1 | Uridine diphosphate glycosyltransferase 74E2	LOC_Os04g12970.1 | UDP-glucoronosyl/UDP-glucosyl transferase, putative, expressed,LOC_Os04g12720.1 | indole-3-acetate beta-glucosyltransferase, putative, expressed
Bradi5g03460	-1.85683	4.46e-19	AT3G62700.1 | multidrug resistance-associated protein 10	LOC_Os04g13210.1 | multidrug resistance-associated protein, putative, expressed
Bradi5g03530	3.02688	4.47e-48	AT1G21210.1 | wall associated kinase 4,AT1G21230.1 | wall associated kinase 5	LOC_Os11g47110.1 | OsWAK121 - OsWAK receptor-like protein kinase, expressed
Bradi5g03550	1.17779	1.45e-07	AT1G21240.1 | wall associated kinase 3,AT1G16130.1 | wall associated kinase-like 2	LOC_Os11g47110.1 | OsWAK121 - OsWAK receptor-like protein kinase, expressed
Bradi5g03577	1.76366	2.39e-18	AT1G21270.1 | wall-associated kinase 2	LOC_Os11g47110.1 | OsWAK121 - OsWAK receptor-like protein kinase, expressed
Bradi5g06903	1.19953	0.000520807	No hits found	No hits found
Bradi5g07650	1.15234	7.61e-08	AT5G37930.1 | Protein with RING/U-box and TRAF-like domains	LOC_Os01g55640.1 | seven in absentia protein family protein, putative, expressed
Bradi5g08630	1.69507	5.03e-09	AT5G13250.1 | RING finger protein	LOC_Os04g32510.1 | expressed protein
Bradi5g08850	3.14447	1.89e-17	AT1G47980.1 |	LOC_Os04g33150.1 | desiccation-related protein PCC13-62 precursor, putative, expressed
Bradi5g09130	1.24298	1.41e-11	AT3G52920.2 | Family of unknown function (DUF662)	LOC_Os04g33450.2 | expressed protein
Bradi5g09200	-1.21649	2.83e-20	AT5G22510.1 | alkaline/neutral invertase	LOC_Os04g33490.1 | neutral/alkaline invertase, putative, expressed
Bradi5g09420	1.09833	0.000730498	AT3G52600.1 | cell wall invertase 2	LOC_Os04g33740.1 | glycosyl hydrolases, putative, expressed
Bradi5g09517	1.01723	0.000258501	AT2G27310.1 | F-box family protein	LOC_Os04g33820.1 | OsFBX132 - F-box domain containing protein, expressed
Bradi5g10017	1.0663	3.67e-11	AT4G38540.1 | FAD/NAD(P)-binding oxidoreductase family protein	LOC_Os04g34580.1 | FAD binding domain containing protein, expressed
Bradi5g11230	-2.08475	2.57e-32	AT1G22360.1 | UDP-glucosyl transferase 85A2	LOC_Os08g31200.1 | cytokinin-O-glucosyltransferase 2, putative, expressed
Bradi5g11350	2.67652	6.93e-22	AT3G57040.1 | response regulator 9	LOC_Os04g36070.1 | OsRR1 type-A response regulator, expressed
Bradi5g11830	1.34857	9.55e-07	AT2G34080.1 | Cysteine proteinases superfamily protein	LOC_Os01g42780.1 | cysteine proteinase EP-B 2 precursor, putative, expressed
Bradi5g11950	3.32955	1.16e-20	AT1G22360.1 | UDP-glucosyl transferase 85A2	LOC_Os04g37820.1 | cytokinin-O-glucosyltransferase 2, putative, expressed
Bradi5g12040	2.94023	5.38e-13	AT1G34580.1 | Major facilitator superfamily protein	LOC_Os04g37990.1 | transporter family protein, putative, expressed
Bradi5g12070	1.38306	0.005945	AT1G34580.1 | Major facilitator superfamily protein	LOC_Os04g38220.1 | transporter family protein, putative, expressed
Bradi5g12916	1.91828	4.74e-15	AT4G05030.1 | Copper transport protein family	LOC_Os04g39290.1 | heavy metal transport/detoxification protein, putative, expressed
Bradi5g12920	2.36872	8.17e-17	AT3G07600.1 | Heavy metal transport/detoxification superfamily protein	LOC_Os04g39320.4 | expressed protein
Bradi5g12990	1.89062	7.79e-12	AT3G50660.1 | Cytochrome P450 superfamily protein,AT5G14400.1 | cytochrome P450, family 724, subfamily A, polypeptide 1	LOC_Os04g39430.1 | cytochrome P450, putative, expressed
Bradi5g13357	1.56376	1.28e-13	AT4G20325.1 |	LOC_Os04g40050.1 | ribonuclease H2 subunit B, putative, expressed
Bradi5g14240	1.81433	0.000193659	AT5G09220.1 | amino acid permease 2	LOC_Os11g09020.1 | amino acid transporter, putative, expressed
Bradi5g14530	1.13167	5.09e-13	AT3G59710.1 | NAD(P)-binding Rossmann-fold superfamily protein	LOC_Os02g39490.1 | carbonyl reductase 3, putative, expressed
Bradi5g14540	2.97643	2.15e-16	AT5G16250.1 |	LOC_Os04g41900.1 | expressed protein
Bradi5g14910	1.03233	4.23e-15	AT1G80050.1 | adenine phosphoribosyl transferase 2	LOC_Os04g42520.1 | phosphoribosyl transferase, putative, expressed
Bradi5g15850	1.25445	3.61e-07	AT2G28315.1 | Nucleotide/sugar transporter family protein	LOC_Os06g30950.1 | transporter-related, putative, expressed,LOC_Os02g41780.1 | transporter-related, putative, expressed
Bradi5g16990	-1.58644	0.000128643	AT3G43660.1 | Vacuolar iron transporter (VIT) family protein	LOC_Os04g45520.1 | integral membrane protein, putative, expressed
Bradi5g17080	1.60011	1.45e-20	AT1G75540.1 | salt tolerance homolog2	LOC_Os04g45690.1 | B-box zinc finger family protein, putative, expressed
Bradi5g18000	1.20179	3.76e-19	AT4G11600.1 | glutathione peroxidase 6	LOC_Os04g46960.2 | glutathione peroxidase domain containing protein, expressed
Bradi5g18010	1.15061	0.000979546	AT2G15480.2 | UDP-glucosyl transferase 73B5	LOC_Os04g46980.1 | cis-zeatin O-glucosyltransferase, putative, expressed
Bradi5g18950	3.36536	1.2e-17	AT2G45470.1 | FASCICLIN-like arabinogalactan protein 8	LOC_Os04g48490.1 | fasciclin-like arabinogalactan protein, putative, expressed
Bradi5g19017	-1.60874	9.31e-05	AT4G36180.1 | Leucine-rich receptor-like protein kinase family protein	LOC_Os04g48760.1 | leucine-rich repeat family protein, putative, expressed
Bradi5g19250	4.46156	2.55e-20	AT4G10500.1 | 2-oxoglutarate (2OG) and Fe(II)-dependent oxygenase superfamily protein	LOC_Os04g49210.1 | naringenin,2-oxoglutarate 3-dioxygenase, putative, expressed
Bradi5g19680	1.62758	6.03e-18	AT3G51550.1 | Malectin/receptor-like protein kinase family protein	LOC_Os04g49690.1 | FERONIA receptor-like kinase, putative, expressed
Bradi5g21130	2.22473	0.000175122	AT1G32910.1 | HXXXD-type acyl-transferase family protein	LOC_Os04g51990.1 | transferase family domain containing protein, expressed
Bradi5g21383	1.48919	1.57e-24	AT1G79460.1 | Terpenoid cyclases/Protein prenyltransferases superfamily protein	LOC_Os04g52230.1 | ent-kaurene synthase, chloroplast precursor, putative, expressed
Bradi5g21531	2.2758	3.57e-51	No hits found	No hits found
Bradi5g21763	-1.85199	6.51e-08	AT2G32210.1 |	No hits found
Bradi5g22820	2.06321	5.46e-36	AT1G61720.1 | NAD(P)-binding Rossmann-fold superfamily protein	LOC_Os04g53850.1 | leucoanthocyanidin reductase, putative, expressed
Bradi5g23150	-1.4858	8.56e-05	AT4G10270.1 | Wound-responsive family protein	LOC_Os04g54240.1 | wound induced protein, putative, expressed
Bradi5g23610	1.22066	0.000982009	AT3G47690.1 | microtubule end binding protein EB1A	LOC_Os04g54940.1 | ATEB1A-like microtubule associated protein, putative, expressed
Bradi5g23720	2.43816	2.15e-15	AT4G35160.1 | O-methyltransferase family protein	LOC_Os11g19840.1 | O-methyltransferase, putative, expressed
Bradi5g24140	1.82993	7.76e-09	AT4G21585.1 | endonuclease 4	LOC_Os04g55850.1 | nuclease PA3, putative, expressed
Bradi5g25860	1.86291	2.27e-16	AT3G48100.1 | response regulator 5	LOC_Os04g57720.1 | OsRR6 type-A response regulator, expressed
Bradi5g26230	1.1148	8.62e-08	AT5G54190.1 | protochlorophyllide oxidoreductase A	LOC_Os04g58200.1 | protochlorophyllide reductase A, chloroplast precursor, putative, expressed
Bradi5g27020	-1.06712	4.77e-05	AT3G43660.1 | Vacuolar iron transporter (VIT) family protein	LOC_Os04g59020.1 | integral membrane protein, putative, expressed
Bradi5g27326	1.10744	0.00782074	No hits found	No hits found
Bradi5g27602	1.02856	4.24e-06	AT1G44000.1 |	LOC_Os04g59610.2 | expressed protein

## Sheet: Table S4
Table S4. Differentialy expressed genes (DEGs) of Brachypodium distachyon in the benzothiadiazole treatment.
Gene ID	LogFC	FDR	Arabidopsis	Rice
Bradi1g00540	1.27498	0.00016942	AT5G24580.1 | Heavy metal transport/detoxification superfamily protein	LOC_Os03g64340.1 | heavy metal-associated domain containing protein, expressed
Bradi1g00552	6.22637	1.07e-82	AT3G54820.1 | plasma membrane intrinsic protein 2;5	LOC_Os02g41860.2 | aquaporin protein, putative, expressed
Bradi1g00710	1.13888	8.38e-08	AT5G60720.1 | Protein of unknown function, DUF547	LOC_Os03g64230.1 | expressed protein
Bradi1g00830	1.24413	7.82e-23	AT3G60810.1 |	LOC_Os03g64140.1 | expressed protein
Bradi1g00900	1.20664	2.09e-21	AT5G06300.1 | Putative lysine decarboxylase family protein	LOC_Os03g64070.1 | uncharacterized protein PA4923, putative, expressed
Bradi1g00920	1.15887	0.00407921	AT4G34215.1 | Domain of unknown function (DUF303)	LOC_Os03g64050.1 | receptor protein kinase, putative, expressed
Bradi1g00931	1.04106	1.82e-05	AT4G34215.2 | Domain of unknown function (DUF303)	LOC_Os03g64030.1 | receptor protein kinase, putative, expressed
Bradi1g00950	3.60603	7.19e-57	AT4G25420.1 | 2-oxoglutarate (2OG) and Fe(II)-dependent oxygenase superfamily protein	LOC_Os03g63970.1 | gibberellin 20 oxidase 1, putative, expressed
Bradi1g01021	1.31562	1.29e-24	AT5G46580.1 | pentatricopeptide (PPR) repeat-containing protein	LOC_Os03g63910.1 | PPR repeat domain containing protein, putative, expressed
Bradi1g01270	-1.03285	1.81e-11	AT5G65660.1 | hydroxyproline-rich glycoprotein family protein	No hits found
Bradi1g01310	-1.28332	5.25e-08	AT3G45230.1 | hydroxyproline-rich glycoprotein family protein	LOC_Os03g63540.1 | lysine-rich arabinogalactan protein 19 precursor, putative, expressed
Bradi1g01760	-2.40023	6.31e-48	AT4G19970.1 |	LOC_Os03g63280.1 | regulatory protein, putative, expressed
Bradi1g01820	1.06524	2.73e-10	AT5G16490.1 | ROP-interactive CRIB motif-containing protein 4	LOC_Os03g63060.1 | P21-Rho-binding domain containing protein, putative, expressed
Bradi1g01890	2.28967	3.07e-24	No hits found	LOC_Os03g62770.1 | expressed protein
Bradi1g01920	5.51781	1.81e-55	AT3G48460.1 | GDSL-like Lipase/Acylhydrolase superfamily protein	LOC_Os03g62740.1 | GDSL-like lipase/acylhydrolase, putative, expressed
Bradi1g01985	-1.32589	2.91e-06	AT5G20480.1 | EF-TU receptor	LOC_Os02g40180.1 | receptor-like protein kinase 5 precursor, putative, expressed,LOC_Os02g40240.1 | receptor kinase, putative, expressed,LOC_Os02g40240.2 | receptor kinase, putative, expressed
Bradi1g02030	1.57031	2.04e-57	AT1G64510.1 | Translation elongation factor EF1B/ribosomal protein S6 family protein	LOC_Os03g62630.1 | ribosomal protein S6, putative, expressed
Bradi1g02560	1.01327	1.55e-10	AT2G35460.1 | Late embryogenesis abundant (LEA) hydroxyproline-rich glycoprotein family	LOC_Os03g62010.1 | harpin-induced protein 1 domain containing protein, expressed
Bradi1g02690	1.87012	3.5e-26	AT3G62040.1 | Haloacid dehalogenase-like hydrolase (HAD) superfamily protein	LOC_Os03g61829.1 | haloacid dehalogenase-like hydrolase family protein, putative, expressed
Bradi1g02697	1.91326	1.16e-47	AT5G26680.2 | 5\'-3\' exonuclease family protein	LOC_Os05g46270.1 | FEN1A - Putative flap endonuclease protein, expressed
Bradi1g02710	2.27717	5.64e-107	AT5G28050.1 | Cytidine/deoxycytidylate deaminase family protein	LOC_Os03g61810.1 | tRNA-specific adenosine deaminase, putative, expressed
Bradi1g02750	1.26542	5.44e-11	AT1G09460.1 | Carbohydrate-binding X8 domain superfamily protein	LOC_Os03g61780.1 | glucan endo-1,3-beta-glucosidase-related, putative, expressed
Bradi1g03220	1.6709	1.99e-71	AT1G48350.1 | Ribosomal L18p/L5e family protein	LOC_Os03g61260.1 | ribosomal L18p/L5e family protein, putative, expressed
Bradi1g03400	1.18478	1.65e-43	AT3G09210.1 | plastid transcriptionally active 13	LOC_Os03g61030.1 | transcription termination factor nusG family protein, expressed
Bradi1g03480	-1.77561	4.99e-13	AT5G62890.1 | Xanthine/uracil permease family protein	LOC_Os03g60880.1 | nucleobase-ascorbate transporter, putative, expressed
Bradi1g03500	1.1884	3.98e-12	AT3G53960.1 | Major facilitator superfamily protein	LOC_Os03g60850.1 | peptide transporter PTR2, putative, expressed
Bradi1g03510	1.08822	3.5e-19	No hits found	LOC_Os03g60840.1 | BBTI13 - Bowman-Birk type bran trypsin inhibitor precursor, expressed
Bradi1g03627	1.35457	1.52e-05	No hits found	No hits found
Bradi1g03760	-1.38047	8.66e-16	AT5G59880.1 | actin depolymerizing factor 3	LOC_Os03g60580.1 | actin-depolymerizing factor, putative, expressed
Bradi1g03770	1.07599	6.95e-06	AT3G46080.1 | C2H2-type zinc finger family protein	LOC_Os03g60560.1 | ZOS3-21 - C2H2 zinc finger protein, expressed
Bradi1g03850	-1.20173	2.04e-32	AT2G37390.1 | Chloroplast-targeted copper chaperone protein	LOC_Os03g60480.1 | heavy metal-associated domain containing protein, expressed
Bradi1g03940	1.00413	2.24e-05	AT2G40320.1 | TRICHOME BIREFRINGENCE-LIKE 33	LOC_Os03g60350.1 | leaf senescence related protein, putative, expressed
Bradi1g03947	1.24867	2.51e-09	AT3G11030.1 | TRICHOME BIREFRINGENCE-LIKE 32	LOC_Os03g60340.1 | leaf senescence related protein, putative, expressed
Bradi1g04130	1.3967	4.64e-51	AT3G54210.1 | Ribosomal protein L17 family protein	LOC_Os03g60100.1 | 50S ribosomal protein L17, putative, expressed
Bradi1g04200	2.35338	3.25e-35	AT3G45600.1 | tetraspanin3	LOC_Os05g03140.1 | tetraspanin family protein, putative, expressed
Bradi1g04210	1.1131	1.08e-36	AT3G10690.1 | DNA GYRASE A	LOC_Os02g47150.1 | DNA topoisomerase 2, putative, expressed
Bradi1g04280	1.22331	1.01e-06	AT2G41130.1 | basic helix-loop-helix (bHLH) DNA-binding superfamily protein	LOC_Os03g59670.1 | basic helix-loop-helix, putative, expressed
Bradi1g04300	1.17729	6.1e-34	AT1G08520.1 | ALBINA 1	LOC_Os03g59640.1 | magnesium-chelatase subunit chlD, chloroplast precursor, putative, expressed
Bradi1g04320	-1.2968	6.9e-14	AT1G52340.1 | NAD(P)-binding Rossmann-fold superfamily protein	LOC_Os03g59610.1 | oxidoreductase, short chain dehydrogenase/reductase family protein, putative, expressed
Bradi1g04690	1.6335	1.18e-14	AT5G26330.1 | Cupredoxin superfamily protein	LOC_Os03g59280.1 | plastocyanin-like domain containing protein, putative, expressed
Bradi1g05230	1.45627	7.42e-10	No hits found	LOC_Os12g42930.1 | expressed protein
Bradi1g05240	1.00417	3.59e-27	AT5G18570.1 | GTP1/OBG family protein	LOC_Os03g58540.1 | spo0B-associated GTP-binding protein, putative, expressed
Bradi1g05410	5.36435	7.92e-46	AT1G04240.1 | AUX/IAA transcriptional regulator family protein	LOC_Os03g58350.1 | OsIAA14 - Auxin-responsive Aux/IAA gene family member, expressed
Bradi1g05450	2.86218	1.29e-26	AT4G02610.1 | Aldolase-type TIM barrel family protein	LOC_Os03g58300.1 | indole-3-glycerol phosphate lyase, chloroplast precursor, putative, expressed
Bradi1g05880	-3.15523	5.29e-34	AT1G76680.1 | 12-oxophytodienoate reductase 1	LOC_Os06g11210.1 | 12-oxophytodienoate reductase, putative, expressed
Bradi1g06160	1.19898	1.13e-21	AT3G43600.1 | aldehyde oxidase 2,AT5G20960.1 | aldehyde oxidase 1	LOC_Os03g57690.1 | aldehyde oxidase, putative, expressed
Bradi1g06451	2.21707	7.56e-44	No hits found	No hits found
Bradi1g06490	2.11684	1.06e-93	AT2G34620.1 | Mitochondrial transcription termination factor family protein	LOC_Os03g57149.1 | mTERF domain containing protein, expressed
Bradi1g06550	1.43212	8.83e-09	No hits found	LOC_Os03g57830.1 | expressed protein
Bradi1g06695	-1.19642	2.79e-05	No hits found	No hits found
Bradi1g06772	1.45403	7.16e-53	AT1G56050.1 | GTP-binding protein-related	LOC_Os03g56840.1 | GTP-binding protein, putative, expressed
Bradi1g06904	-1.90144	2.43e-11	No hits found	No hits found
Bradi1g06990	1.25033	3.78e-09	No hits found	LOC_Os03g56500.1 | expressed protein
Bradi1g07190	-1.08804	5.27e-06	AT3G49650.1 | P-loop containing nucleoside triphosphate hydrolases superfamily protein	LOC_Os03g56260.1 | kinesin motor domain containing protein, putative, expressed
Bradi1g07277	-1.08816	3.22e-18	AT4G07960.1 | Cellulose-synthase-like C12	LOC_Os07g03260.1 | CSLC10 - cellulose synthase-like family C, expressed
Bradi1g07330	1.16072	4.41e-14	AT1G10140.1 | Uncharacterised conserved protein UCP031279	LOC_Os03g55980.1 | expressed protein
Bradi1g07370	1.26531	4.3e-36	AT1G74970.1 | ribosomal protein S9	LOC_Os03g55930.1 | ribosomal protein, putative, expressed
Bradi1g07495	1.93324	5.16e-43	No hits found	LOC_Os03g55776.1 | expressed protein
Bradi1g07530	1.09083	1.93e-22	AT2G26500.2 | cytochrome b6f complex subunit (petM), putative	LOC_Os03g55720.2 | cytochrome b6f complex subunit, putative, expressed,LOC_Os03g55720.1 | cytochrome b6f complex subunit, putative, expressed
Bradi1g07565	2.49898	6.22e-17	AT4G37130.1 | hydroxyproline-rich glycoprotein family protein	LOC_Os09g28019.1 | nucleoporin p58/p45, putative, expressed
Bradi1g07660	2.10401	7.52e-33	AT3G49930.1 | C2H2 and C2HC zinc fingers superfamily protein	LOC_Os03g55540.1 | ZOS3-18 - C2H2 zinc finger protein, expressed
Bradi1g07680	-1.69953	1.65e-06	AT2G23060.1 | Acyl-CoA N-acyltransferases (NAT) superfamily protein	LOC_Os03g55530.1 | HLS, putative, expressed
Bradi1g07780	-1.29062	1.81e-05	AT3G49960.1 | Peroxidase superfamily protein	LOC_Os03g55420.1 | peroxidase precursor, putative, expressed
Bradi1g07960	-1.939	7.56e-27	AT1G13970.1 | Protein of unknown function (DUF1336)	LOC_Os03g55180.1 | DUF1336 domain containing protein, expressed
Bradi1g08145	1.53898	3.83e-13	AT3G02100.1 | UDP-Glycosyltransferase superfamily protein	LOC_Os03g55040.1 | UDP-glucoronosyl and UDP-glucosyl transferase domain containing protein, expressed
Bradi1g08157	1.04352	1.48e-05	AT3G02100.1 | UDP-Glycosyltransferase superfamily protein	LOC_Os03g55030.1 | UDP-glucoronosyl and UDP-glucosyl transferase domain containing protein, expressed
Bradi1g08236	1.00379	3.46e-10	No hits found	No hits found
Bradi1g08340	-6.20483	9.81e-06	AT1G69120.1 | K-box region and MADS-box transcription factor family protein	LOC_Os03g54160.2 | OsMADS14 - MADS-box family gene with MIKCc type-box, expressed
Bradi1g08357	-1.59162	2.19e-12	AT5G45890.1 | senescence-associated gene 12	LOC_Os03g54130.1 | cysteine protease 1 precursor, putative, expressed
Bradi1g08410	-1.6692	2.59e-26	AT4G16380.1 | Heavy metal transport/detoxification superfamily protein	LOC_Os03g54050.1 | anther-specific proline-rich protein APG precursor, putative, expressed
Bradi1g08680	1.8781	1e-62	AT1G55370.2 | NDH-dependent cyclic electron flow 5	LOC_Os03g53710.1 | aldose 1-epimerase, putative, expressed
Bradi1g08820	-1.20361	2.67e-21	AT5G11460.1 | Protein of unknown function (DUF581)	LOC_Os03g53520.1 | expressed protein
Bradi1g09042	-1.00113	7.04e-06	AT1G66410.1 | calmodulin 4	LOC_Os03g53200.1 | OsCML4 - Calmodulin-related calcium sensor protein, expressed
Bradi1g09170	-1.06915	6.36e-24	AT3G04670.1 | WRKY DNA-binding protein 39	LOC_Os03g53050.1 | WRKY121, expressed
Bradi1g09270	1.3169	0.00225796	AT1G55020.1 | lipoxygenase 1	LOC_Os03g52860.1 | lipoxygenase, putative, expressed
Bradi1g09570	2.20571	5.61e-14	AT3G57450.1 |	LOC_Os03g52410.1 | expressed protein
Bradi1g09583	1.45706	1.01e-05	AT1G72060.1 | serine-type endopeptidase inhibitors	LOC_Os03g52390.1 | PIII1 - Proteinase inhibitor II family protein precursor, expressed
Bradi1g09870	1.13014	3.51e-08	AT1G50000.1 | methyltransferases	LOC_Os03g51984.1 | differentiation protein, putative, expressed
Bradi1g10030	1.07744	0.00620444	AT4G37770.1 | 1-amino-cyclopropane-1-carboxylate synthase 8,AT2G22810.1 | 1-aminocyclopropane-1-carboxylate synthase 4	LOC_Os03g51740.1 | aminotransferase, classes I and II, domain containing protein, expressed
Bradi1g10110	1.00971	8.89e-26	AT2G36630.1 | Sulfite exporter TauE/SafE family protein	LOC_Os03g51650.1 | membrane protein, putative, expressed
Bradi1g10170	1.37084	9.44e-08	AT4G37850.1 | basic helix-loop-helix (bHLH) DNA-binding superfamily protein	LOC_Os03g51580.1 | helix-loop-helix DNA-binding domain containing protein, expressed
Bradi1g10281	2.36228	3.55e-12	No hits found	LOC_Os02g22440.1 | expressed protein
Bradi1g10430	-1.60665	6.9e-06	AT3G45070.1 | P-loop containing nucleoside triphosphate hydrolases superfamily protein	LOC_Os07g41460.1 | sulfotransferase domain containing protein, expressed
Bradi1g10520	-1.10156	0.00191367	AT1G09570.1 | phytochrome A	LOC_Os03g51030.1 | phytochrome A, putative, expressed
Bradi1g10840	2.50624	7.58e-80	AT5G49690.1 | UDP-Glycosyltransferase superfamily protein	LOC_Os03g49524.1 | anthocyanidin 3-O-glucosyltransferase, putative, expressed
Bradi1g10990	1.35007	1.35e-48	AT5G14320.1 | Ribosomal protein S13/S18 family	LOC_Os03g49710.1 | ribosomal protein S13p/S18e, putative, expressed
Bradi1g11050	-1.25943	4.46e-07	AT5G22090.1 | Protein of unknown function (DUF3049)	LOC_Os03g49830.1 | expressed protein
Bradi1g11120	2.73178	2.43e-85	AT2G06925.1 | Phospholipase A2 family protein	LOC_Os03g50030.1 | phospholipase A2, putative, expressed
Bradi1g11140	1.01857	0.000744881	AT3G25750.1 | F-box family protein with a domain of unknown function (DUF295)	LOC_Os03g50050.1 | OsFBDUF16 - F-box and DUF domain containing protein, expressed
Bradi1g11220	1.27451	9.23e-26	AT1G65820.1 | microsomal glutathione s-transferase, putative,AT1G65820.3 | microsomal glutathione s-transferase, putative	LOC_Os03g50130.1 | microsomal glutathione S-transferase 3, putative, expressed
Bradi1g11240	-1.92719	1.18e-77	AT2G02850.1 | plantacyanin	LOC_Os03g50160.1 | plastocyanin-like domain containing protein, putative, expressed
Bradi1g11490	1.73674	2.09e-55	AT3G10050.1 | L-O-methylthreonine resistant 1	LOC_Os03g50510.1 | threonine dehydratase biosynthetic, chloroplast precursor, putative, expressed
Bradi1g11510	2.15036	2.65e-35	AT2G01755.1 |	LOC_Os03g50530.1 | expressed protein
Bradi1g11620	2.11412	2.4e-54	AT2G32150.1 | Haloacid dehalogenase-like hydrolase (HAD) superfamily protein	LOC_Os03g49440.1 | phosphatase, putative, expressed
Bradi1g11680	3.41401	1.8e-123	AT1G55020.1 | lipoxygenase 1,AT3G22400.1 | PLAT/LH2 domain-containing lipoxygenase family protein	LOC_Os03g52860.1 | lipoxygenase, putative, expressed,LOC_Os03g49350.1 | lipozygenase protein, putative, expressed
Bradi1g11750	-2.63884	9.52e-11	AT3G01570.1 | Oleosin family protein	LOC_Os03g49190.1 | oleosin, putative, expressed
Bradi1g11876	-2.24133	4.64e-14	AT3G11710.1 | lysyl-tRNA synthetase 1	LOC_Os03g38980.1 | tRNA synthetases class II domain containing protein, expressed
Bradi1g11920	-1.4456	4.85e-15	AT1G18980.1 | RmlC-like cupins superfamily protein	LOC_Os03g48780.1 | Cupin domain containing protein, expressed
Bradi1g12090	1.07707	0.000689984	AT1G12060.1 | BCL-2-associated athanogene 5	LOC_Os11g31060.1 | IQ calmodulin-binding and BAG domain containing protein, putative, expressed
Bradi1g12250	1.93982	4.72e-38	AT4G38020.1 | tRNA/rRNA methyltransferase (SpoU) family protein	LOC_Os03g48050.1 | RNA methyltransferase, TrmH family protein, putative, expressed
Bradi1g12260	1.17205	2.69e-40	AT1G32550.1 | 2Fe-2S ferredoxin-like superfamily protein	LOC_Os03g48040.1 | 2Fe-2S iron-sulfur cluster binding domain containing protein, expressed
Bradi1g12290	-2.38697	0.000540705	AT5G04500.1 | glycosyltransferase family protein 47	LOC_Os03g48010.1 | exostosin, putative, expressed
Bradi1g12850	-1.53064	1.65e-22	AT3G12920.1 | SBP (S-ribonuclease binding protein) family protein	LOC_Os03g46570.1 | protein binding protein, putative, expressed
Bradi1g13070	1.91844	5.25e-16	AT4G11650.1 | osmotin 34	LOC_Os03g45960.1 | thaumatin, putative, expressed
Bradi1g13200	1.56298	2.02e-45	AT4G14890.1 | 2Fe-2S ferredoxin-like superfamily protein	LOC_Os03g45710.1 | 2Fe-2S iron-sulfur cluster binding domain containing protein, expressed
Bradi1g13226	1.00745	1.13e-20	AT4G26370.1 | antitermination NusB domain-containing protein	LOC_Os03g45400.1 | antitermination NusB domain-containing protein, putative, expressed
Bradi1g13290	-1.01152	3.89e-19	AT5G17920.2 | Cobalamin-independent synthase family protein,AT5G17920.1 | Cobalamin-independent synthase family protein	LOC_Os12g42884.2 | 5-methyltetrahydropteroyltriglutamate--homocysteine methyltransferase, putative, expressed,LOC_Os12g42884.3 | 5-methyltetrahydropteroyltriglutamate--homocysteine methyltransferase, putative, expressed
Bradi1g13322	-1.18271	0.00129265	No hits found	No hits found
Bradi1g14160	1.51036	1.08e-19	AT2G42920.1 | Pentatricopeptide repeat (PPR-like) superfamily protein	LOC_Os03g43470.1 | pentatricopeptide, putative, expressed
Bradi1g14210	1.05559	4.08e-32	AT5G28750.1 | Bacterial sec-independent translocation protein mttA/Hcf106	LOC_Os03g43430.1 | mttA/Hcf106 family protein, putative, expressed
Bradi1g14710	1.09399	7.03e-31	AT1G04420.1 | NAD(P)-linked oxidoreductase superfamily protein	LOC_Os03g41510.1 | oxidoreductase, aldo/keto reductase family protein, putative, expressed
Bradi1g14750	1.13355	1.78e-29	AT1G27730.1 | salt tolerance zinc finger	LOC_Os03g41390.1 | ZOS3-15 - C2H2 zinc finger protein, expressed
Bradi1g14810	2.03669	2.41e-73	AT1G24625.1 | zinc finger protein 7	LOC_Os03g41110.1 | ZOS3-14 - C2H2 zinc finger protein, expressed
Bradi1g14850	1.70429	5.63e-32	AT3G19540.1 | Protein of unknown function (DUF620)	LOC_Os12g39160.1 | expressed protein,LOC_Os03g40930.1 | expressed protein
Bradi1g14900	3.32678	5.2e-68	AT4G37320.1 | cytochrome P450, family 81, subfamily D, polypeptide 5	LOC_Os03g55240.1 | cytochrome P450, putative, expressed
Bradi1g15126	-1.25668	0.000642649	AT5G08100.1 | N-terminal nucleophile aminohydrolases (Ntn hydrolases) superfamily protein,AT5G08100.2 | N-terminal nucleophile aminohydrolases (Ntn hydrolases) superfamily protein	LOC_Os03g40070.1 | transposon protein, putative, unclassified, expressed
Bradi1g15190	-1.37447	1.33e-11	AT3G26320.1 | cytochrome P450, family 71, subfamily B, polypeptide 36	LOC_Os03g39760.1 | cytochrome P450, putative, expressed
Bradi1g15290	1.96029	1.61e-30	AT3G27690.1 | photosystem II light harvesting complex gene 2.3	LOC_Os03g39610.1 | chlorophyll A-B binding protein, putative, expressed
Bradi1g15507	1.91155	3.58e-11	AT2G20830.1 | transferases;folic acid binding	LOC_Os03g38540.1 | folic acid binding protein, putative, expressed
Bradi1g15670	1.83133	6.54e-86	AT3G21690.1 | MATE efflux family protein	LOC_Os03g37640.1 | MATE efflux family protein, putative, expressed
Bradi1g16490	-1.15007	3.24e-18	AT5G02810.1 | pseudo-response regulator 7	LOC_Os07g49460.3 | response regulator receiver domain containing protein, expressed,LOC_Os07g49460.2 | response regulator receiver domain containing protein, expressed,LOC_Os07g49460.4 | response regulator receiver domain containing protein, expressed
Bradi1g16580	1.43922	1.08e-35	AT5G05580.1 | fatty acid desaturase 8	LOC_Os07g49310.1 | omega-3 fatty acid desaturase, chloroplast precursor, putative, expressed
Bradi1g17090	-1.3127	8.89e-07	AT1G09240.1 | nicotianamine synthase 3	LOC_Os07g48980.1 | nicotianamine synthase, putative, expressed
Bradi1g17130	-3.46881	1.85e-21	AT1G64950.1 | cytochrome P450, family 89, subfamily A, polypeptide 5	LOC_Os02g01890.1 | cytochrome P450, putative, expressed
Bradi1g17310	1.17674	0.000308716	AT1G15100.1 | RING-H2 finger A2A	LOC_Os07g48680.1 | zinc finger, C3HC4 type domain containing protein, expressed
Bradi1g17371	-1.14681	1.42e-06	No hits found	LOC_Os09g03210.1 | expressed protein
Bradi1g17420	-1.58941	1.39e-08	AT3G03660.2 | WUSCHEL related homeobox 11	LOC_Os03g20910.2 | homeobox domain containing protein, expressed
Bradi1g17430	1.08017	6.69e-09	AT1G08570.1 | atypical CYS HIS rich thioredoxin 4	LOC_Os07g48510.1 | thioredoxin, putative, expressed
Bradi1g17660	1.25217	2.9e-06	AT3G56400.1 | WRKY DNA-binding protein 70,AT2G46400.1 | WRKY DNA-binding protein 46	LOC_Os07g48260.1 | WRKY47, expressed
Bradi1g17670	-1.41162	7.65e-14	AT3G52850.1 | vacuolar sorting receptor homolog 1	LOC_Os07g48229.1 | vacuolar-sorting receptor precursor, putative, expressed
Bradi1g17790	-1.44681	1.28e-07	AT5G05340.1 | Peroxidase superfamily protein	LOC_Os07g48060.1 | peroxidase precursor, putative, expressed
Bradi1g18050	1.1146	1.99e-28	AT2G06520.1 | photosystem II subunit X	LOC_Os07g47640.1 | ultraviolet-B-repressible protein, putative, expressed
Bradi1g18090	1.29729	4.45e-11	AT1G02860.2 | SPX (SYG1/Pho81/XPR1) domain-containing protein,AT1G02860.1 | SPX (SYG1/Pho81/XPR1) domain-containing protein	LOC_Os07g47590.2 | expressed protein
Bradi1g18270	1.64281	4.07e-11	AT3G16510.1 | Calcium-dependent lipid-binding (CaLB domain) family protein	LOC_Os07g47400.1 | SRC2 protein, putative, expressed
Bradi1g18281	1.58074	6.08e-07	AT4G15755.1 | Calcium-dependent lipid-binding (CaLB domain) family protein	LOC_Os07g47400.1 | SRC2 protein, putative, expressed
Bradi1g18300	1.05975	2.04e-19	AT3G26760.1 | NAD(P)-binding Rossmann-fold superfamily protein	LOC_Os07g46930.1 | sex determination protein tasselseed-2, putative, expressed
Bradi1g18720	1.04995	8.91e-22	AT1G01970.1 | Tetratricopeptide repeat (TPR)-like superfamily protein	LOC_Os07g46730.1 | PPR repeat domain containing protein, putative, expressed
Bradi1g18960	1.06095	2.93e-20	AT5G13810.1 | Glutaredoxin family protein	LOC_Os03g24030.1 | glutaredoxin, putative, expressed
Bradi1g19220	1.29799	9.21e-35	AT5G13630.1 | magnesium-chelatase subunit chlH, chloroplast, putative / Mg-protoporphyrin IX chelatase, putative (CHLH)	LOC_Os03g20700.1 | magnesium-chelatase, putative, expressed
Bradi1g19470	1.20066	2.36e-14	AT5G48485.1 | Bifunctional inhibitor/lipid-transfer protein/seed storage 2S albumin superfamily protein	LOC_Os07g18990.1 | LTPL40 - Protease inhibitor/seed storage/LTP family protein precursor, expressed
Bradi1g19713	-1.34033	1.78e-05	AT5G23530.1 | carboxyesterase 18	LOC_Os07g44890.1 | gibberellin receptor GID1L2, putative, expressed
Bradi1g19730	1.56834	1.96e-36	AT5G23530.1 | carboxyesterase 18	LOC_Os06g20200.1 | gibberellin receptor GID1L2, putative, expressed
Bradi1g19785	1.07633	4.34e-05	No hits found	No hits found
Bradi1g19790	1.1683	1.16e-29	AT3G57430.1 | Tetratricopeptide repeat (TPR)-like superfamily protein	LOC_Os11g29230.1 | pentatricopeptide repeat protein PPR986-12, putative, expressed
Bradi1g19840	3.76733	9.16e-43	AT1G28600.1 | GDSL-like Lipase/Acylhydrolase superfamily protein	LOC_Os07g44780.1 | GDSL-like lipase/acylhydrolase, putative, expressed
Bradi1g20220	1.30895	7.77e-35	AT3G05890.1 | Low temperature and salt responsive protein family	LOC_Os07g44180.1 | OsRCI2-10 - Hydrophobic protein LTI6A, expressed
Bradi1g20240	3.75349	8.38e-67	AT2G46960.2 | cytochrome P450, family 709, subfamily B, polypeptide 1	LOC_Os07g44140.1 | cytochrome P450 72A1, putative, expressed
Bradi1g20260	2.64652	4.67e-65	AT2G46960.2 | cytochrome P450, family 709, subfamily B, polypeptide 1	LOC_Os07g44140.1 | cytochrome P450 72A1, putative, expressed
Bradi1g20280	-3.77079	4.7e-34	AT3G62040.1 | Haloacid dehalogenase-like hydrolase (HAD) superfamily protein	LOC_Os07g44060.1 | haloacid dehalogenase-like hydrolase family protein, putative, expressed
Bradi1g20440	1.73836	1.26e-36	AT3G53460.2 | chloroplast RNA-binding protein 29	LOC_Os07g43810.1 | RNA recognition motif containing protein, putative, expressed
Bradi1g20460	1.70808	3.15e-42	AT5G39670.1 | Calcium-binding EF-hand family protein	LOC_Os07g43800.1 | EF hand family protein, putative, expressed
Bradi1g20520	-1.17063	7.91e-22	AT2G02990.1 | ribonuclease 1	LOC_Os07g43670.1 | ribonuclease T2 family domain containing protein, expressed
Bradi1g20780	1.98566	3.93e-32	AT3G09580.1 | FAD/NAD(P)-binding oxidoreductase family protein	LOC_Os07g43370.1 | amine oxidase family protein, putative, expressed
Bradi1g20790	1.77136	1.2e-54	AT5G64860.1 | disproportionating enzyme	LOC_Os07g43390.1 | 4-alpha-glucanotransferase, chloroplast precursor, putative, expressed
Bradi1g20930	1.22806	4.84e-24	AT5G42500.1 | Disease resistance-responsive (dirigent-like protein) family protein	LOC_Os07g42570.1 | dirigent, putative, expressed
Bradi1g20950	6.42584	1.2e-44	AT1G22900.1 | Disease resistance-responsive (dirigent-like protein) family protein	LOC_Os07g42570.1 | dirigent, putative, expressed
Bradi1g20960	6.44098	3.87e-223	AT5G42510.1 | Disease resistance-responsive (dirigent-like protein) family protein	LOC_Os07g42520.1 | dirigent, putative, expressed
Bradi1g21018	2.15905	2.06e-50	No hits found	No hits found
Bradi1g21095	3.50904	4.34e-64	AT3G51920.1 | calmodulin 9	LOC_Os03g27790.1 | EF hand family protein, putative
Bradi1g21230	-2.09162	1.93e-74	AT5G65420.1 | CYCLIN D4;1	LOC_Os07g42860.1 | cyclin, putative, expressed
Bradi1g21300	1.24531	1.33e-33	AT5G42250.1 | Zinc-binding alcohol dehydrogenase family protein,AT1G22440.1 | Zinc-binding alcohol dehydrogenase family protein	LOC_Os07g42924.1 | dehydrogenase, putative, expressed
Bradi1g21305	1.44461	3.96e-08	AT5G42250.1 | Zinc-binding alcohol dehydrogenase family protein	LOC_Os07g42924.1 | dehydrogenase, putative, expressed
Bradi1g21540	-1.16804	2.15e-10	AT1G72480.1 | Lung seven transmembrane receptor family protein	LOC_Os07g42310.1 | lung seven transmembrane domain containing protein, putative, expressed
Bradi1g21560	-1.53564	3.93e-12	AT1G19110.1 | inter-alpha-trypsin inhibitor heavy chain-related	LOC_Os07g42280.1 | von Willebrand factor type A domain containing protein, expressed
Bradi1g21635	3.69982	4.93e-52	AT5G42500.1 | Disease resistance-responsive (dirigent-like protein) family protein	LOC_Os01g25030.1 | dirigent, putative
Bradi1g21900	1.07553	8.5e-14	AT4G14540.1 | nuclear factor Y, subunit B3	LOC_Os03g29970.1 | histone-like transcription factor and archaeal histone, putative, expressed
Bradi1g21950	3.58449	4.06e-43	No hits found	LOC_Os07g41410.1 | EGG APPARATUS-1, putative, expressed
Bradi1g21956	1.2705	1.27e-06	No hits found	No hits found
Bradi1g21980	-9.59133	4.7e-09	AT1G69120.1 | K-box region and MADS-box transcription factor family protein	LOC_Os07g41370.1 | OsMADS18 - MADS-box family gene with MIKCc type-box, expressed
Bradi1g22030	1.57522	9.89e-05	AT5G15630.1 | COBRA-like extracellular glycosyl-phosphatidyl inositol-anchored protein family	LOC_Os07g41320.1 | COBRA-like protein precursor, putative, expressed
Bradi1g22087	1.11399	9.88e-33	AT2G02040.1 | peptide transporter 2,AT3G54140.1 | peptide transporter 1	LOC_Os07g41250.2 | peptide transporter PTR2, putative, expressed
Bradi1g22110	-1.39482	1.22e-15	AT3G29770.1 | methyl esterase 11	LOC_Os07g41230.1 | esterase, putative, expressed
Bradi1g22140	-2.53076	4.08e-30	AT1G74160.1 |	LOC_Os07g41200.1 | expressed protein
Bradi1g22500	-1.07313	7.53e-13	AT3G07040.1 | NB-ARC domain-containing disease resistance protein	LOC_Os07g40810.1 | NBS-LRR type disease resistance protein, putative, expressed
Bradi1g22540	-1.76555	5.42e-16	AT1G69730.1 | Wall-associated kinase family protein	LOC_Os10g10130.1 | OsWAK112d - OsWAK receptor-like protein kinase, expressed
Bradi1g22690	-1.05939	3.28e-25	AT1G18670.1 | Protein kinase superfamily protein,AT1G74330.2 | Protein kinase superfamily protein	LOC_Os07g40550.1 | IBS1, putative, expressed,LOC_Os07g40550.2 | IBS1, putative, expressed
Bradi1g22730	-1.07913	1.08e-10	AT1G69420.1 | DHHC-type zinc finger family protein,AT1G69420.2 | DHHC-type zinc finger family protein	LOC_Os03g11110.1 | zinc finger family protein, putative, expressed
Bradi1g22750	2.20297	1.05e-16	AT5G45890.1 | senescence-associated gene 12	LOC_Os09g21370.1 | cysteine proteinase EP-B 1 precursor, putative, expressed
Bradi1g22757	2.19324	2.81e-17	AT4G35160.1 | O-methyltransferase family protein,AT5G54160.1 | O-methyltransferase 1	LOC_Os11g20090.1 | O-methyltransferase, putative, expressed
Bradi1g22830	-1.98647	1.76e-23	AT4G37390.1 | Auxin-responsive GH3 family protein	LOC_Os07g40290.1 | OsGH3.8 - Probable indole-3-acetic acid-amido synthetase, expressed
Bradi1g22890	1.29603	2.53e-15	AT5G02860.1 | Pentatricopeptide repeat (PPR) superfamily protein	LOC_Os07g40120.1 | pentatricopeptide, putative, expressed
Bradi1g22930	1.43749	1.18e-10	No hits found	LOC_Os07g39980.1 | GA22009-PA, putative, expressed
Bradi1g23440	-2.31578	1.4e-60	AT3G18830.1 | polyol/monosaccharide transporter 5	LOC_Os07g39350.1 | transporter family protein, putative, expressed
Bradi1g23510	1.24516	2.16e-43	AT4G36810.1 | geranylgeranyl pyrophosphate synthase 1	LOC_Os07g39270.2 | polyprenyl synthetase, putative, expressed
Bradi1g23532	1.13016	1.74e-05	No hits found	No hits found
Bradi1g23610	1.35175	2.34e-21	AT3G61470.1 | photosystem I light harvesting complex gene 2	LOC_Os07g38960.1 | chlorophyll A-B binding protein, putative, expressed
Bradi1g23710	-1.18628	6.33e-31	AT2G37710.1 | receptor lectin kinase	LOC_Os07g38800.1 | lectin-like receptor kinase, putative, expressed
Bradi1g23716	-1.05249	2.31e-14	AT2G37710.1 | receptor lectin kinase	LOC_Os07g38800.1 | lectin-like receptor kinase, putative, expressed
Bradi1g23722	-1.17465	2.31e-24	AT2G37710.1 | receptor lectin kinase	LOC_Os07g38800.1 | lectin-like receptor kinase, putative, expressed
Bradi1g23730	-2.04393	2.36e-36	AT2G37710.1 | receptor lectin kinase	LOC_Os07g38800.1 | lectin-like receptor kinase, putative, expressed
Bradi1g23756	-1.00534	0.00831038	AT5G19790.1 | related to AP2 11	LOC_Os07g38750.1 | AP2 domain containing protein, expressed
Bradi1g23880	1.58866	4.74e-51	AT3G04650.1 | FAD/NAD(P)-binding oxidoreductase family protein	LOC_Os12g40540.1 | FAD dependent oxidoreductase, putative, expressed
Bradi1g23920	1.22971	3.3e-12	AT3G13510.1 | Protein of Unknown Function (DUF239)	LOC_Os07g38590.1 | carboxyl-terminal peptidase, putative, expressed
Bradi1g24010	-2.13094	2.47e-11	AT1G31710.1 | Copper amine oxidase family protein	LOC_Os06g23114.1 | copper methylamine oxidase precursor, putative, expressed
Bradi1g24110	1.36341	4.52e-47	AT3G63190.1 | ribosome recycling factor, chloroplast precursor	LOC_Os07g38300.1 | ribosome recycling factor, putative, expressed
Bradi1g24126	1.12975	3.59e-05	No hits found	No hits found
Bradi1g24220	1.24805	2.58e-44	AT2G01870.1 |	LOC_Os07g38150.1 | expressed protein
Bradi1g24410	-1.12173	4.09e-08	AT2G20870.1 | cell wall protein precursor, putative	LOC_Os07g37850.1 | expressed protein
Bradi1g24660	-1.18707	6.53e-07	AT3G21790.1 | UDP-Glycosyltransferase superfamily protein	LOC_Os07g37690.1 | UDP-glucoronosyl and UDP-glucosyl transferase domain containing protein, expressed
Bradi1g24760	2.21126	3.31e-47	AT5G54270.1 | light-harvesting chlorophyll B-binding protein 3	LOC_Os07g37550.1 | chlorophyll A-B binding protein, putative, expressed
Bradi1g24870	1.48184	9.42e-39	AT3G08940.2 | light harvesting complex photosystem II	LOC_Os07g37240.1 | chlorophyll A-B binding protein, putative, expressed
Bradi1g25117	-2.3058	2.52e-11	AT3G03050.1 | cellulose synthase-like D3	LOC_Os07g36690.1 | CSLF2 - cellulose synthase-like family F; beta1,3;1,4 glucan synthase, expressed
Bradi1g25380	1.6018	4.74e-18	AT5G54650.1 | formin homology5	LOC_Os07g36150.1 | formin-like protein 3 precursor, putative, expressed
Bradi1g25430	1.17308	1.91e-24	AT4G21280.1 | photosystem II subunit QA	LOC_Os07g36080.2 | oxygen evolving enhancer protein 3 domain containing protein, expressed,LOC_Os07g36080.1 | oxygen evolving enhancer protein 3 domain containing protein, expressed
Bradi1g25447	1.5808	1.14e-36	AT4G15210.1 | beta-amylase 5	LOC_Os07g35880.1 | beta-amylase, putative, expressed
Bradi1g25460	3.55686	1.27e-131	AT1G62200.1 | Major facilitator superfamily protein	LOC_Os06g49220.1 | peptide transporter, putative, expressed
Bradi1g25497	1.54114	0.000190167	AT4G23160.1 | cysteine-rich RLK (RECEPTOR-like protein kinase) 8	LOC_Os07g35680.1 | TKL_IRAK_DUF26-lc22 - DUF26 kinases have homology to DUF26 containing loci, expressed
Bradi1g25517	-1.43164	9.28e-23	AT4G26830.1 | O-Glycosyl hydrolases family 17 protein	LOC_Os07g35350.1 | glucan endo-1,3-beta-glucosidase precursor, putative, expressed
Bradi1g25760	-1.08055	1.03e-08	AT4G23180.1 | cysteine-rich RLK (RECEPTOR-like protein kinase) 10	LOC_Os07g35140.1 | receptor-like serine-threonine protein kinase, putative, expressed
Bradi1g25847	1.18267	3.14e-06	AT1G11545.1 | xyloglucan endotransglucosylase/hydrolase 8	LOC_Os07g34580.1 | glycosyl hydrolases family 16, putative, expressed
Bradi1g25937	3.85248	4.47e-54	AT5G64700.1 | nodulin MtN21 /EamA-like transporter family protein	LOC_Os07g34070.1 | auxin-induced protein 5NG4, putative, expressed
Bradi1g26000	-1.95925	1.03e-17	AT1G61800.1 | glucose-6-phosphate/phosphate translocator 2	LOC_Os07g34006.1 | transporter family protein, putative, expressed
Bradi1g26100	-2.84081	3.79e-26	AT3G50930.1 | cytochrome BC1 synthesis	LOC_Os03g38800.1 | AAA family ATPase, putative, expressed
Bradi1g26240	-2.21978	1.92e-38	AT3G21690.1 | MATE efflux family protein	LOC_Os07g33310.1 | MATE efflux family protein, putative, expressed
Bradi1g26260	1.0743	2.71e-24	AT1G61930.1 | Protein of unknown function, DUF584	LOC_Os07g33270.1 | DUF584 domain containing protein, putative, expressed
Bradi1g26515	-1.17008	0.00322993	No hits found	No hits found
Bradi1g26710	-1.27003	3.63e-31	AT3G05270.2 | Plant protein of unknown function (DUF869),AT3G05270.1 | Plant protein of unknown function (DUF869)	LOC_Os07g32340.1 | retrotransposon protein, putative, unclassified, expressed,LOC_Os07g32340.3 | retrotransposon protein, putative, unclassified, expressed
Bradi1g26790	2.0237	2.35e-10	AT3G16520.3 | UDP-glucosyl transferase 88A1	LOC_Os07g31960.1 | UDP-glucoronosyl and UDP-glucosyl transferase domain containing protein, expressed
Bradi1g26800	3.0884	5.77e-127	AT3G23560.1 | MATE efflux family protein	LOC_Os07g31884.1 | MATE efflux family protein, putative, expressed
Bradi1g26850	2.94977	5.68e-105	AT1G23140.1 | Calcium-dependent lipid-binding (CaLB domain) family protein	LOC_Os07g31720.1 | GTPase activating protein, putative, expressed
Bradi1g26990	-1.35676	0.00013337	AT4G17030.1 | expansin-like B1	LOC_Os07g31390.1 | beta-expansin precursor, putative, expressed
Bradi1g27191	1.17011	1.7e-33	AT3G60370.1 | FKBP-like peptidyl-prolyl cis-trans isomerase family protein	LOC_Os07g30800.1 | immunophilin, putative, expressed
Bradi1g27197	-1.05414	4.14e-15	AT4G38050.1 | Xanthine/uracil permease family protein	LOC_Os07g30810.1 | nucleobase-ascorbate transporter, putative, expressed
Bradi1g27280	1.17136	3.25e-35	AT3G16250.1 | NDH-dependent cyclic electron flow 1	LOC_Os07g30670.1 | 2Fe-2S iron-sulfur cluster binding domain containing protein, expressed
Bradi1g27290	1.83519	8.33e-28	AT1G22360.1 | UDP-glucosyl transferase 85A2	LOC_Os07g30330.1 | cytokinin-O-glucosyltransferase 2, putative, expressed
Bradi1g28330	1.2964	2.14e-33	AT2G46820.2 | photosystem I P subunit	LOC_Os07g28610.2 | expressed protein
Bradi1g28480	1.42343	1.55e-05	No hits found	No hits found
Bradi1g28580	1.01843	1.81e-19	AT2G20725.1 | CAAX amino terminal protease family protein	LOC_Os09g24670.1 | CAAX amino terminal protease family protein, putative, expressed
Bradi1g29000	1.29083	9.97e-37	AT2G20260.1 | photosystem I subunit E-2	LOC_Os07g25430.1 | photosystem I reaction center subunit IV A, chloroplast precursor, putative, expressed
Bradi1g29025	1.1024	1.41e-05	No hits found	No hits found
Bradi1g29040	-1.22324	8.88e-18	AT1G04570.1 | Major facilitator superfamily protein	LOC_Os07g24230.1 | integral membrane transporter family protein, putative, expressed
Bradi1g29066	1.1105	1.87e-15	No hits found	No hits found
Bradi1g29267	1.72628	1.4e-08	AT1G58602.2 | LRR and NB-ARC domains-containing disease resistance protein,AT3G46710.1 | NB-ARC domain-containing disease resistance protein,AT3G46530.1 | NB-ARC domain-containing disease resistance protein,AT1G12210.1 | RPS5-like 1	LOC_Os08g14850.1 | resistance protein, putative, expressed
Bradi1g29500	1.0103	2.18e-25	AT5G23120.1 | photosystem II stability/assembly factor, chloroplast (HCF136)	No hits found
Bradi1g29570	-1.71531	1.25e-09	AT1G73370.1 | sucrose synthase 6	LOC_Os04g24430.1 | sucrose synthase, putative, expressed
Bradi1g29577	-1.11358	3.88e-09	AT1G48410.1 | Stabilizer of iron transporter SufD / Polynucleotidyl transferase	LOC_Os06g51310.2 | PAZ domain containing protein, putative, expressed
Bradi1g29611	1.64724	6.82e-17	AT2G17450.1 | RING-H2 finger A3A	LOC_Os02g58540.1 | RING-H2 finger protein, putative, expressed
Bradi1g29800	-1.04332	2.15e-21	AT4G35090.1 | catalase 2	LOC_Os06g51150.1 | catalase isozyme B, putative, expressed
Bradi1g29850	-1.87898	4.47e-21	AT5G03650.1 | starch branching enzyme 2.2	LOC_Os06g51084.1 | 1,4-alpha-glucan-branching enzyme, chloroplast precursor, putative, expressed
Bradi1g30034	5.04671	1.56e-57	AT1G74460.1 | GDSL-like Lipase/Acylhydrolase superfamily protein	LOC_Os12g37910.2 | GDSL-like lipase/acylhydrolase, putative, expressed
Bradi1g30113	1.4652	3.57e-43	AT2G17880.1 | Chaperone DnaJ-domain superfamily protein	LOC_Os08g43490.1 | heat shock protein DnaJ, putative, expressed
Bradi1g30811	1.05507	2.36e-22	AT2G24090.1 | Ribosomal protein L35	LOC_Os06g43900.1 | ribosomal protein L35, putative, expressed
Bradi1g30860	-1.17211	0.000494786	AT1G21230.1 | wall associated kinase 5	LOC_Os04g24220.1 | OsWAK32 - OsWAK receptor-like protein kinase, expressed
Bradi1g30910	-1.07011	8.4e-11	AT5G54830.1 | DOMON domain-containing protein / dopamine beta-monooxygenase N-terminal domain-containing protein	LOC_Os06g44040.1 | DOMON domain containing protein, expressed
Bradi1g30980	2.4119	3.74e-72	AT1G80920.1 | Chaperone DnaJ-domain superfamily protein	LOC_Os06g44160.1 | heat shock protein DnaJ, putative, expressed
Bradi1g31130	1.23734	5.65e-05	AT2G29940.1 | pleiotropic drug resistance 3	LOC_Os01g42410.1 | pleiotropic drug resistance protein, putative, expressed
Bradi1g31210	-2.2304	3.36e-11	AT5G57685.1 | glutamine dumper 3	LOC_Os06g44420.1 | GDU1, putative, expressed
Bradi1g31700	2.02222	1.67e-27	AT5G24800.1 | basic leucine zipper 9	LOC_Os06g45140.1 | bZIP transcription factor domain containing protein, expressed
Bradi1g32140	1.1471	8.64e-05	AT4G19980.1 |	LOC_Os06g45610.1 | expressed protein
Bradi1g32400	-1.26153	1.69e-09	AT1G79130.1 | SAUR-like auxin-responsive protein family	LOC_Os06g45970.1 | OsSAUR26 - Auxin-responsive SAUR gene family member, expressed
Bradi1g32420	-2.285	1.09e-16	AT1G30690.2 | Sec14p-like phosphatidylinositol transfer family protein	LOC_Os06g45990.2 | patellin-5, putative, expressed
Bradi1g32460	1.04858	6.76e-26	AT4G05320.4 | polyubiquitin 10	LOC_Os06g46770.2 | ubiquitin family protein, putative, expressed
Bradi1g32912	1.23062	5.9e-07	No hits found	No hits found
Bradi1g32939	1.05125	9.49e-05	No hits found	No hits found
Bradi1g32990	-1.1596	2.49e-05	AT4G21320.1 | Aldolase-type TIM barrel family protein	LOC_Os06g46900.1 | phosphosulfolactate synthase-related protein, putative, expressed
Bradi1g33030	2.01602	3.04e-103	AT5G54600.1 | Translation protein SH3-like family protein	LOC_Os06g46930.1 | ribosomal protein L24, putative, expressed
Bradi1g33220	1.80535	5.49e-10	No hits found	No hits found
Bradi1g33223	1.26392	0.000301971	AT3G46930.1 | Protein kinase superfamily protein	LOC_Os01g54350.1 | protein kinase domain containing protein, expressed
Bradi1g33470	-1.06518	1.64e-24	AT3G13000.2 | Protein of unknown function, DUF547,AT3G13000.1 | Protein of unknown function, DUF547	LOC_Os06g47770.1 | expressed protein
Bradi1g33640	-1.60479	7.39e-30	AT2G19130.1 | S-locus lectin protein kinase family protein	LOC_Os04g34290.1 | protein kinase, putative, expressed
Bradi1g33777	-1.57895	1.79e-11	AT1G67940.1 | non-intrinsic ABC protein 3	LOC_Os06g48060.1 | ABC transporter, ATP-binding protein, putative, expressed
Bradi1g34250	-2.18818	1.7e-24	AT3G20220.1 | SAUR-like auxin-responsive protein family	LOC_Os06g48860.1 | OsSAUR28 - Auxin-responsive SAUR gene family member, expressed
Bradi1g34327	1.06114	6.49e-18	AT4G16130.1 | arabinose kinase	LOC_Os06g48940.1 | GHMP kinases ATP-binding protein, putative, expressed
Bradi1g34380	-1.33138	3.04e-05	AT3G14460.1 | LRR and NB-ARC domains-containing disease resistance protein	LOC_Os10g04540.1 | expressed protein
Bradi1g34461	-1.03369	0.00937421	AT2G39760.1 | BTB/POZ/MATH-domains containing protein	LOC_Os10g28975.1 | BTB/POZ domain containing protein, putative, expressed
Bradi1g34610	-1.3711	3.16e-12	AT2G02040.1 | peptide transporter 2,AT1G62200.1 | Major facilitator superfamily protein	LOC_Os06g49220.1 | peptide transporter, putative, expressed,LOC_Os06g49240.1 | PTR-like peptide transporter, putatuve, expressed
Bradi1g34647	-2.51287	2.87e-48	AT3G18180.1 | Glycosyltransferase family 61 protein	LOC_Os06g49300.1 | glycosyltransferase protein, putative, expressed
Bradi1g34727	-2.03333	1.3e-15	AT1G10360.1 | glutathione S-transferase TAU 18	LOC_Os10g38340.1 | glutathione S-transferase GSTU6, putative, expressed
Bradi1g34850	-2.13123	5.99e-09	AT5G17540.1 | HXXXD-type acyl-transferase family protein	LOC_Os06g49660.1 | transferase family protein, putative, expressed
Bradi1g34920	-1.58071	1.6e-05	AT1G62770.1 | Plant invertase/pectin methylesterase inhibitor superfamily protein	LOC_Os06g49760.1 | invertase/pectin methylesterase inhibitor family protein, putative, expressed
Bradi1g35552	-1.57904	2.82e-06	AT1G13600.1 | basic leucine-zipper 58	LOC_Os02g09830.1 | bZIP transcription factor domain containing protein, expressed
Bradi1g35570	-1.2577	0.000171583	AT2G24762.1 | glutamine dumper 4	LOC_Os06g42660.1 | expressed protein
Bradi1g35600	-1.17189	2.22e-16	AT5G38530.1 | tryptophan synthase beta type 2	LOC_Os06g42560.3 | tryptophan synthase beta chain 2, putative, expressed
Bradi1g35697	-1.03492	2.94e-23	AT1G21000.1 | PLATZ transcription factor family protein	LOC_Os06g41930.2 | zinc-binding protein, putative, expressed
Bradi1g35780	-1.14289	1.21e-31	AT5G13800.1 | pheophytinase,AT5G13800.2 | pheophytinase	LOC_Os06g24730.1 | hydrolase, alpha/beta fold family domain containing protein, expressed
Bradi1g35970	-1.01525	5.58e-08	AT5G06850.1 | C2 calcium/lipid-binding plant phosphoribosyltransferase family protein	LOC_Os06g41090.1 | anthranilate phosphoribosyltransferase, putative, expressed
Bradi1g36420	1.1603	2.63e-27	AT5G47730.1 | Sec14p-like phosphatidylinositol transfer family protein,AT1G55840.1 | Sec14p-like phosphatidylinositol transfer family protein	LOC_Os02g10650.1 | CRAL/TRIO domain containing protein, expressed,LOC_Os06g40510.1 | CRAL/TRIO domain containing protein, expressed
Bradi1g36490	-1.51658	2.69e-10	AT5G20190.1 | Tetratricopeptide repeat (TPR)-like superfamily protein	LOC_Os06g40440.1 | expressed protein
Bradi1g36630	-1.32427	1.2e-05	AT3G18690.1 | MAP kinase substrate 1	LOC_Os06g40090.1 | VQ domain containing protein, putative, expressed
Bradi1g36650	-1.65401	2.9e-11	AT5G16990.1 | Zinc-binding dehydrogenase family protein,AT1G65560.1 | Zinc-binding dehydrogenase family protein	LOC_Os06g40070.1 | NADP-dependent oxidoreductase, putative, expressed
Bradi1g36711	-1.14153	5.32e-29	No hits found	No hits found
Bradi1g37090	2.05566	8.03e-28	AT3G24503.1 | aldehyde dehydrogenase 2C4	LOC_Os01g40860.1 | aldehyde dehydrogenase, putative, expressed
Bradi1g37106	-2.96978	3.45e-13	No hits found	No hits found
Bradi1g37112	-2.25567	2.4e-13	No hits found	LOC_Os06g29730.1 | RALFL28 - Rapid ALkalinization Factor RALF family protein precursor, expressed
Bradi1g37210	-1.09059	2.39e-05	AT1G14390.1 | Leucine-rich repeat protein kinase family protein	LOC_Os06g38970.1 | expressed protein
Bradi1g37304	-1.50303	1.58e-11	AT3G47570.1 | Leucine-rich repeat protein kinase family protein	LOC_Os06g38340.1 | receptor-like protein kinase precursor, putative, expressed
Bradi1g37330	1.77679	1.45e-64	AT1G69850.1 | nitrate transporter 1:2	LOC_Os06g38294.1 | peptide transporter PTR2, putative, expressed
Bradi1g37600	3.98973	3.43e-55	AT5G21100.1 | Plant L-ascorbate oxidase	LOC_Os06g37150.1 | L-ascorbate oxidase precursor, putative, expressed
Bradi1g37660	2.86953	1.21e-47	AT4G26130.1 |	LOC_Os06g37020.1 | expressed protein
Bradi1g38120	4.07457	5.73e-41	AT2G42840.1 | protodermal factor 1	LOC_Os06g35970.1 | meiosis 5, putative, expressed
Bradi1g38140	1.17641	8.18e-05	AT3G24520.1 | heat shock transcription factor C1	LOC_Os06g35960.1 | HSF-type DNA-binding domain containing protein, expressed
Bradi1g38210	1.91316	4.31e-41	AT2G42760.1 |	LOC_Os06g35770.1 | expressed protein
Bradi1g38340	-1.16045	1.42e-17	AT4G18700.1 | CBL-interacting protein kinase 12	LOC_Os06g35160.1 | CAMK_KIN1/SNF1/Nim1_like.26 - CAMK includes calcium/calmodulin depedent protein kinases, expressed
Bradi1g38630	1.08102	4.85e-30	AT2G38140.1 | plastid-specific ribosomal protein 4	LOC_Os05g09400.3 | 30S ribosomal protein S31, chloroplast precursor, putative, expressed,LOC_Os05g09400.2 | 30S ribosomal protein S31, chloroplast precursor, putative, expressed
Bradi1g39003	-1.10515	0.000687893	AT1G35330.1 | RING/U-box superfamily protein	LOC_Os06g34390.1 | zinc finger, C3HC4 type domain containing protein, expressed
Bradi1g40980	-1.59843	3.18e-07	AT5G45800.1 | Leucine-rich repeat protein kinase family protein	LOC_Os06g35200.1 | receptor-like kinase, putative, expressed
Bradi1g41825	-1.36079	2.66e-06	AT3G46710.1 | NB-ARC domain-containing disease resistance protein	LOC_Os01g70080.1 | NB-ARC domain containing protein, expressed
Bradi1g41970	2.04583	9.92e-62	AT3G20440.2 | Alpha amylase family protein	LOC_Os06g26234.1 | 1,4-alpha-glucan-branching enzyme, putative, expressed,LOC_Os06g26234.3 | 1,4-alpha-glucan-branching enzyme, putative, expressed
Bradi1g42000	-1.58584	9.51e-45	AT2G07050.1 | cycloartenol synthase 1	LOC_Os11g18194.1 | cycloartenol synthase, putative, expressed
Bradi1g42397	-1.46385	3.15e-19	AT4G23180.1 | cysteine-rich RLK (RECEPTOR-like protein kinase) 10,AT4G05200.1 | cysteine-rich RLK (RECEPTOR-like protein kinase) 25	LOC_Os10g17960.1 | TKL_IRAK_DUF26-lc.26 - DUF26 kinases have homology to DUF26 containing loci, expressed,LOC_Os10g17950.1 | TKL_IRAK_DUF26-lc.5 - DUF26 kinases have homology to DUF26 containing loci, expressed
Bradi1g42458	2.2763	1.91e-30	AT4G23180.1 | cysteine-rich RLK (RECEPTOR-like protein kinase) 10,AT4G21390.1 | S-locus lectin protein kinase family protein	LOC_Os06g30130.1 | cysteine-rich receptor-like protein kinase 10 precursor, putative, expressed
Bradi1g42516	1.77684	1.76e-09	No hits found	No hits found
Bradi1g42670	1.86434	6.91e-43	AT3G54890.1 | photosystem I light harvesting complex gene 1	LOC_Os06g21590.1 | chlorophyll A-B binding protein, putative, expressed
Bradi1g43090	2.57366	2.91e-54	AT3G13310.1 | Chaperone DnaJ-domain superfamily protein	LOC_Os08g43490.1 | heat shock protein DnaJ, putative, expressed
Bradi1g43170	1.76575	1.04e-09	AT1G67730.1 | beta-ketoacyl reductase 1	LOC_Os06g19610.1 | oxidoreductase, short chain dehydrogenase/reductase family, putative, expressed
Bradi1g43341	2.08243	2.09e-17	AT5G50140.1 | Ankyrin repeat family protein	LOC_Os06g18900.1 | cadmium tolerance factor, putative, expressed
Bradi1g43760	-1.03032	1.15e-06	AT1G10400.1 | UDP-Glycosyltransferase superfamily protein	LOC_Os06g16000.1 | UDP-glucoronosyl and UDP-glucosyl transferase, putative, expressed
Bradi1g43880	-1.6769	4.95e-17	AT4G23310.1 | cysteine-rich RLK (RECEPTOR-like protein kinase) 23	LOC_Os10g04730.1 | TKL_IRAK_DUF26-la.6 - DUF26 kinases have homology to DUF26 containing loci, expressed
Bradi1g43990	1.38111	5.36e-10	AT1G25440.1 | B-box type zinc finger protein with CCT domain	LOC_Os06g15330.1 | CCT/B-box zinc finger protein, putative, expressed
Bradi1g44170	1.35071	7.52e-23	AT1G73540.1 | nudix hydrolase homolog 21	LOC_Os06g14420.1 | hydrolase, NUDIX family, domain containing protein, expressed
Bradi1g44250	1.88392	7.45e-09	AT3G45070.1 | P-loop containing nucleoside triphosphate hydrolases superfamily protein	LOC_Os07g41460.1 | sulfotransferase domain containing protein, expressed
Bradi1g44317	-1.36495	5.56e-16	AT3G02850.1 | STELAR K+ outward rectifier	LOC_Os06g14030.1 | potassium channel SKOR, putative, expressed
Bradi1g44370	1.2712	2.38e-08	No hits found	LOC_Os06g13940.1 | expressed protein
Bradi1g44430	-1.57421	9.5e-33	AT2G32990.1 | glycosyl hydrolase 9B8	LOC_Os02g50490.1 | endoglucanase, putative, expressed
Bradi1g44470	1.53242	4.21e-16	AT1G70090.1 | glucosyl transferase family 8	LOC_Os06g13760.1 | glycosyl transferase 8 domain containing protein, putative, expressed
Bradi1g44890	1.00426	1.59e-05	AT1G70230.1 | TRICHOME BIREFRINGENCE-LIKE 27	LOC_Os06g12870.1 | leaf senescence related protein, putative, expressed
Bradi1g45020	-1.24662	3.35e-07	AT1G73590.1 | Auxin efflux carrier family protein	LOC_Os06g12610.1 | auxin efflux carrier component, putative, expressed
Bradi1g45535	1.49238	2.64e-11	No hits found	LOC_Os06g11760.1 | expressed protein
Bradi1g45710	1.29947	0.000152804	AT2G32300.1 | uclacyanin 1	LOC_Os06g11490.1 | plastocyanin-like domain containing protein, putative, expressed
Bradi1g45880	1.14946	6.5e-09	AT1G76690.1 | 12-oxophytodienoate reductase 2	LOC_Os06g11210.1 | 12-oxophytodienoate reductase, putative, expressed
Bradi1g46070	3.35909	1.28e-17	AT2G36800.1 | don-glucosyltransferase 1	LOC_Os03g24430.1 | cytokinin-O-glucosyltransferase 3, putative, expressed
Bradi1g46110	1.97083	2.47e-09	AT1G60360.1 | RING/U-box superfamily protein	LOC_Os06g10800.1 | zinc finger family protein, putative, expressed
Bradi1g46150	-1.6173	6.08e-25	AT1G44800.1 | nodulin MtN21 /EamA-like transporter family protein	LOC_Os06g10750.1 | integral membrane protein DUF6 containing protein, expressed
Bradi1g46460	1.37393	1.25e-06	AT3G43850.1 |	LOC_Os06g10220.1 | expressed protein
Bradi1g46500	1.38717	1.88e-54	AT2G05940.1 | Protein kinase superfamily protein	LOC_Os06g10160.1 | tyrosine protein kinase domain containing protein, putative, expressed
Bradi1g46540	-1.28772	6.01e-12	AT5G20670.1 | Protein of unknown function (DUF1677)	LOC_Os06g09900.1 | expressed protein
Bradi1g46570	-1.57845	5.28e-09	AT5G20690.1 | Leucine-rich repeat protein kinase family protein	LOC_Os06g09860.1 | expressed protein
Bradi1g46622	1.21143	2.18e-38	AT3G26060.2 | Thioredoxin superfamily protein,AT4G16410.1 |	LOC_Os06g09610.1 | peroxiredoxin, putative, expressed,LOC_Os07g41630.1 | expressed protein
Bradi1g46710	-2.48424	3.46e-19	AT3G14280.1 |	LOC_Os06g09350.1 | expressed protein
Bradi1g46750	1.4175	3.15e-40	AT1G72310.1 | RING/U-box superfamily protein	LOC_Os06g09310.1 | zinc finger, C3HC4 type domain containing protein, expressed
Bradi1g46870	12.2173	2.64e-77	AT2G46950.1 | cytochrome P450, family 709, subfamily B, polypeptide 2	LOC_Os06g09210.1 | cytochrome P450 72A1, putative, expressed
Bradi1g47017	2.73218	2.81e-17	AT4G35150.1 | O-methyltransferase family protein	LOC_Os12g25450.1 | O-methyltransferase, putative, expressed,LOC_Os09g17560.1 | O-methyltransferase, putative, expressed
Bradi1g47030	1.41774	2.18e-38	AT4G35160.1 | O-methyltransferase family protein	LOC_Os12g25450.1 | O-methyltransferase, putative, expressed
Bradi1g47180	-1.41329	4.82e-15	AT5G48930.1 | hydroxycinnamoyl-CoA shikimate/quinate hydroxycinnamoyl transferase	LOC_Os06g08640.1 | transferase family protein, putative, expressed
Bradi1g47210	1.19307	2.42e-12	AT1G64980.1 | Nucleotide-diphospho-sugar transferases superfamily protein	LOC_Os07g23120.1 | expressed protein
Bradi1g47570	-1.02173	3.79e-28	AT3G46920.1 | Protein kinase superfamily protein with octicosapeptide/Phox/Bem1p domain	LOC_Os06g08280.1 | protein kinase domain containing protein, expressed
Bradi1g47618	-2.13151	1.23e-17	AT2G25470.1 | receptor like protein 21	LOC_Os06g08154.1 | receptor-like protein kinase 5 precursor, putative, expressed
Bradi1g47820	-3.30817	4.62e-50	AT5G20400.1 | 2-oxoglutarate (2OG) and Fe(II)-dependent oxygenase superfamily protein	LOC_Os06g08041.1 | iron/ascorbate-dependent oxidoreductase, putative, expressed,LOC_Os06g08032.1 | flavonol synthase/flavanone 3-hydroxylase, putative, expressed
Bradi1g47990	-1.05075	0.00196341	AT3G47570.1 | Leucine-rich repeat protein kinase family protein	LOC_Os01g05870.1 | receptor kinase, putative, expressed
Bradi1g48320	1.3634	1.13e-37	AT2G23340.1 | DREB and EAR motif protein 3	LOC_Os06g07030.1 | AP2 domain containing protein, expressed
Bradi1g48670	2.49991	2.67e-75	AT3G59140.1 | multidrug resistance-associated protein 14	LOC_Os06g06440.1 | ABC transporter, ATP-binding protein, putative, expressed
Bradi1g48705	2.4706	4.21e-33	AT3G59140.1 | multidrug resistance-associated protein 14	LOC_Os06g06440.1 | ABC transporter, ATP-binding protein, putative, expressed
Bradi1g48713	3.92564	2.17e-35	AT3G59140.1 | multidrug resistance-associated protein 14	LOC_Os11g05700.1 | ABC transporter family protein, putative, expressed
Bradi1g48770	-1.46729	1.09e-11	AT4G23810.1 | WRKY family transcription factor	LOC_Os06g06360.1 | WRKY113, expressed
Bradi1g48830	-6.93101	1.55e-06	AT1G65480.1 | PEBP (phosphatidylethanolamine-binding protein) family protein	LOC_Os06g06320.1 | osFTL2 FT-Like2 homologous to Flowering Locus T gene; contains Pfam profile PF01161: Phosphatidylethanolamine-binding protein, expressed
Bradi1g49010	-1.16066	2.46e-26	AT5G45910.1 | GDSL-like Lipase/Acylhydrolase superfamily protein	LOC_Os06g06250.2 | GDSL-like lipase/acylhydrolase, putative, expressed
Bradi1g49190	-1.93983	4.13e-10	AT1G28580.1 | GDSL-like Lipase/Acylhydrolase superfamily protein	LOC_Os06g06260.1 | GDSL-like lipase/acylhydrolase, putative, expressed
Bradi1g49245	-5.42685	1.53e-13	AT5G23960.1 | terpene synthase 21	LOC_Os05g17010.1 | retrotransposon protein, putative, unclassified, expressed
Bradi1g49370	12.6316	2.58e-173	No hits found	LOC_Os06g03099.1 | expressed protein
Bradi1g49490	2.82522	7.76e-61	AT3G63530.1 | RING/U-box superfamily protein,AT3G63530.2 | RING/U-box superfamily protein	LOC_Os06g03580.1 | zinc RING finger protein, putative, expressed,LOC_Os06g03580.2 | zinc RING finger protein, putative, expressed
Bradi1g49527	-1.34505	5.86e-08	AT1G66310.1 | F-box/RNI-like/FBD-like domains-containing protein	LOC_Os07g18510.1 | OsFBLD5 - F-box, LRR and FBD domain containing protein, expressed
Bradi1g49537	-1.15384	2.31e-13	AT5G07220.1 | BCL-2-associated athanogene 3	LOC_Os06g03640.1 | BAG domain containing protein, expressed
Bradi1g49770	1.38238	5.87e-45	AT5G45930.1 | magnesium chelatase i2	LOC_Os03g36540.1 | magnesium-chelatase subunit chlI, chloroplast precursor, putative, expressed
Bradi1g49790	1.26245	2.53e-19	AT4G22990.1 | Major Facilitator Superfamily with SPX (SYG1/Pho81/XPR1) domain-containing protein	LOC_Os06g03860.1 | uncharacterized membrane protein, putative, expressed
Bradi1g50057	1.3545	2.59e-09	AT2G46770.1 | NAC (No Apical Meristem) domain transcriptional regulator superfamily protein	LOC_Os06g04090.1 | no apical meristem protein, putative, expressed
Bradi1g50080	-3.14677	1.63e-21	AT2G27500.2 | Glycosyl hydrolase superfamily protein	LOC_Os06g04080.1 | glycosyl hydrolases family 17, putative, expressed
Bradi1g50090	-4.09704	3.17e-36	AT1G32900.1 | UDP-Glycosyltransferase superfamily protein	LOC_Os06g04200.3 | starch synthase, putative, expressed
Bradi1g50110	1.77905	1.53e-11	No hits found	LOC_Os06g04220.1 | expressed protein
Bradi1g50120	1.71969	8.02e-30	No hits found	LOC_Os06g04230.1 | expressed protein
Bradi1g50130	2.74112	3.41e-12	AT5G54165.1 |	LOC_Os06g04230.1 | expressed protein
Bradi1g50270	1.3592	7.24e-45	AT1G55490.2 | chaperonin 60 beta,AT3G13470.1 | TCP-1/cpn60 chaperonin family protein	LOC_Os06g02380.2 | T-complex protein, putative, expressed,LOC_Os06g02380.1 | T-complex protein, putative, expressed
Bradi1g50397	2.59598	3.38e-42	AT3G09410.1 | Pectinacetylesterase family protein	LOC_Os01g66830.1 | pectinacetylesterase domain containing protein, expressed
Bradi1g50407	1.76808	9.12e-55	AT3G07040.1 | NB-ARC domain-containing disease resistance protein	LOC_Os06g17880.1 | NBS-LRR disease resistance protein, putative, expressed
Bradi1g50550	1.09631	7.61e-26	AT5G51100.1 | Fe superoxide dismutase 2	LOC_Os06g02500.1 | superoxide dismutase, chloroplast, putative, expressed
Bradi1g50620	1.05197	8.79e-16	AT4G35080.3 | high-affinity nickel-transport family protein	LOC_Os06g02580.1 | high-affinity nickel-transport family protein, putative, expressed
Bradi1g50760	1.56879	4.42e-10	AT5G10770.1 | Eukaryotic aspartyl protease family protein	LOC_Os06g02780.1 | aspartic protease, putative, expressed
Bradi1g51245	1.07672	0.00331228	No hits found	LOC_Os06g04889.1 | expressed protein
Bradi1g51710	1.27372	8.77e-41	AT4G24340.1 | Phosphorylase superfamily protein	LOC_Os06g02210.1 | bark storage protein A precursor, putative, expressed
Bradi1g51780	1.47517	9.25e-34	AT2G32440.2 | ent-kaurenoic acid hydroxylase 2	LOC_Os06g02019.1 | cytochrome P450, putative, expressed
Bradi1g51840	-1.10601	1.81e-12	AT2G38740.1 | Haloacid dehalogenase-like hydrolase (HAD) superfamily protein	LOC_Os06g01990.1 | phosphoglycolate phosphatase, plasmid, putative, expressed
Bradi1g52330	1.10117	3.25e-35	AT3G48110.1 | glycine-tRNA ligases	LOC_Os06g01400.1 | glycyl-tRNA synthetase 2, chloroplast/mitochondrial precursor, putative, expressed
Bradi1g52460	1.49799	3.22e-53	AT1G76100.1 | plastocyanin 1	LOC_Os06g01210.1 | plastocyanin, chloroplast precursor, putative, expressed
Bradi1g52470	1.05897	6.58e-31	AT5G52540.1 | Protein of unknown function (DUF819)	LOC_Os06g01790.1 | expressed protein
Bradi1g52590	6.89547	6.25e-66	AT5G43360.1 | phosphate transporter 1;3	LOC_Os04g10750.2 | inorganic phosphate transporter, putative, expressed
Bradi1g52610	-1.04682	8.62e-21	AT4G19970.1 |	LOC_Os07g19444.1 | regulatory protein, putative, expressed
Bradi1g52670	1.69956	4.42e-40	AT2G21370.1 | xylulose kinase-1	LOC_Os07g22650.1 | expressed protein
Bradi1g53260	2.50977	6.27e-08	AT2G35980.1 | Late embryogenesis abundant (LEA) hydroxyproline-rich glycoprotein family	LOC_Os07g14740.1 | harpin-induced protein 1 domain containing protein, expressed
Bradi1g53470	2.00637	1.3e-40	No hits found	No hits found
Bradi1g53580	-1.0215	3.33e-15	AT5G22790.1 | reticulata-related 1	LOC_Os07g13590.1 | expressed protein
Bradi1g53680	-2.67232	1.38e-09	AT3G12750.1 | zinc transporter 1 precursor	LOC_Os07g12890.2 | metal cation transporter, putative, expressed
Bradi1g53700	-1.04258	5.13e-06	AT3G11900.1 | aromatic and neutral transporter 1	LOC_Os07g12770.1 | transmembrane amino acid transporter protein, putative, expressed
Bradi1g53747	1.49332	2.07e-23	AT2G40690.1 | NAD-dependent glycerol-3-phosphate dehydrogenase family protein	LOC_Os07g12640.1 | glycerol-3-phosphate dehydrogenase, putative, expressed
Bradi1g53770	2.8377	4.14e-78	AT5G63790.1 | NAC domain containing protein 102	LOC_Os07g12340.1 | NAC domain-containing protein 67, putative, expressed
Bradi1g54030	1.36103	3.2e-38	AT3G63140.1 | chloroplast stem-loop binding protein of 41 kDa	LOC_Os07g11110.1 | NAD dependent epimerase/dehydratase family protein, putative, expressed
Bradi1g54060	2.51627	1.34e-46	AT5G19040.1 | isopentenyltransferase 5	LOC_Os07g11050.1 | IPP transferase, putative, expressed
Bradi1g54210	-1.55626	8.62e-12	AT3G57520.1 | seed imbibition 2	LOC_Os07g10840.1 | uncharacterized glycosyltransferase, putative, expressed
Bradi1g54890	-4.22741	4.58e-46	AT4G15560.1 | Deoxyxylulose-5-phosphate synthase	LOC_Os07g09190.1 | transketolase, putative, expressed
Bradi1g54920	1.13712	4.08e-26	AT4G14100.1 | transferases, transferring glycosyl groups	LOC_Os07g09150.1 | expressed protein
Bradi1g55560	-2.18219	0.000140081	AT4G14690.1 | Chlorophyll A-B binding family protein	LOC_Os07g08160.1 | early light-induced protein, chloroplast precursor, putative, expressed
Bradi1g55710	-1.88542	1.88e-15	AT4G14770.1 | TESMIN/TSO1-like CXC 2,AT3G22780.1 | Tesmin/TSO1-like CXC domain-containing protein	LOC_Os07g07974.1 | tesmin/TSO1-like CXC domain containing protein, expressed
Bradi1g55760	2.57151	5.33e-106	AT3G63240.1 | DNAse I-like superfamily protein	LOC_Os07g07950.2 | type I inositol-1,4,5-trisphosphate 5-phosphatase, putative, expressed
Bradi1g55780	-1.33928	2.24e-06	AT2G48140.1 | Bifunctional inhibitor/lipid-transfer protein/seed storage 2S albumin superfamily protein	LOC_Os03g57980.1 | LTPL99 - Protease inhibitor/seed storage/LTP family protein precursor, expressed
Bradi1g56260	6.97513	4.62e-50	No hits found	No hits found
Bradi1g56270	1.18404	0.000116452	AT1G64760.2 | O-Glycosyl hydrolases family 17 protein	LOC_Os07g07340.1 | glucan endo-1,3-beta-glucosidase precursor, putative, expressed
Bradi1g56616	1.05788	0.000101082	ATCG01250.1 | NADH-Ubiquinone/plastoquinone (complex I) protein	LOC_Os07g25004.1 | NADPH-dependent oxidoreductase, putative, expressed
Bradi1g56730	1.14617	1.09e-09	AT5G20935.1 |	LOC_Os07g06990.1 | expressed protein
Bradi1g56790	4.78784	6.33e-43	AT4G13180.1 | NAD(P)-binding Rossmann-fold superfamily protein	LOC_Os07g07440.1 | versicolorin reductase, putative, expressed
Bradi1g56817	1.46824	4.74e-08	AT5G06570.2 | alpha/beta-Hydrolases superfamily protein	LOC_Os07g06840.1 | gibberellin receptor GID1L2, putative, expressed
Bradi1g56823	1.09319	7.99e-05	No hits found	LOC_Os02g53720.2 | phytosulfokine receptor precursor, putative, expressed
Bradi1g56860	4.03	1.2e-44	AT5G06570.2 | alpha/beta-Hydrolases superfamily protein	LOC_Os07g06860.1 | gibberellin receptor GID1L2, putative, expressed
Bradi1g56870	-2.28543	9.87e-55	AT5G06570.1 | alpha/beta-Hydrolases superfamily protein	LOC_Os07g06880.1 | gibberellin receptor GID1L2, putative, expressed
Bradi1g56880	1.08973	6.43e-32	AT5G06580.1 | FAD-linked oxidases family protein	LOC_Os07g06890.1 | FAD-linked oxidoreductase protein, putative, expressed
Bradi1g57190	1.02085	1.38e-22	AT3G52380.1 | chloroplast RNA-binding protein 33	LOC_Os07g06450.1 | RNA recognition motif containing protein, putative, expressed
Bradi1g57271	-1.3422	2.15e-09	AT3G50950.1 | HOPZ-ACTIVATED RESISTANCE 1	LOC_Os11g43390.1 | expressed protein
Bradi1g57725	-1.25598	9.87e-10	AT3G53810.1 | Concanavalin A-like lectin protein kinase family protein	LOC_Os07g03890.1 | lectin-like receptor kinase 7, putative, expressed
Bradi1g57730	-1.16918	7.52e-10	AT2G37710.1 | receptor lectin kinase	LOC_Os07g03890.1 | lectin-like receptor kinase 7, putative, expressed
Bradi1g57740	-1.0958	8.92e-12	AT2G37710.1 | receptor lectin kinase	LOC_Os07g03900.1 | lectin-like receptor kinase, putative, expressed
Bradi1g58160	1.15209	3.86e-31	AT1G06680.1 | photosystem II subunit P-1	LOC_Os07g04840.1 | PsbP, putative, expressed
Bradi1g58210	1.19341	1.91e-28	AT1G06690.1 | NAD(P)-linked oxidoreductase superfamily protein	LOC_Os07g04990.1 | oxidoreductase, aldo/keto reductase family protein, putative, expressed
Bradi1g58240	1.45091	2.52e-32	AT4G19070.1 | Putative membrane lipoprotein	LOC_Os07g05040.1 | cadmium-induced protein, putative, expressed
Bradi1g58280	-2.57223	3e-20	AT1G79040.1 | photosystem II subunit R	LOC_Os07g05365.1 | photosystem II 10 kDa polypeptide, chloroplast precursor, putative, expressed
Bradi1g58350	1.16641	1.14e-28	AT1G30380.1 | photosystem I subunit K	LOC_Os07g05480.1 | photosystem I reaction center subunit, chloroplast precursor, putative, expressed
Bradi1g58746	-1.38544	3.28e-07	No hits found	No hits found
Bradi1g58820	-1.57156	4.22e-11	AT5G11270.1 | overexpressor of cationic peroxidase 3	LOC_Os06g39906.1 | homeobox domain containing protein, expressed
Bradi1g58840	-1.05023	6.62e-06	AT5G66920.1 | SKU5 similar 17	LOC_Os07g02810.1 | L-ascorbate oxidase homolog precursor, putative, expressed
Bradi1g58845	-1.2761	8.98e-07	No hits found	No hits found
Bradi1g58997	1.11899	3.29e-08	AT4G37530.1 | Peroxidase superfamily protein	LOC_Os07g02440.1 | peroxidase precursor, putative, expressed
Bradi1g59070	1.07032	7.68e-20	AT4G37380.1 | Tetratricopeptide repeat (TPR)-like superfamily protein	LOC_Os07g02280.1 | pentatricopeptide, putative, expressed
Bradi1g59250	-6.93182	2.07e-06	AT1G69120.1 | K-box region and MADS-box transcription factor family protein	LOC_Os07g01820.2 | OsMADS15 - MADS-box family gene with MIKCc type-box, expressed,LOC_Os07g01820.3 | OsMADS15 - MADS-box family gene with MIKCc type-box, expressed
Bradi1g60000	-1.07136	2.58e-08	No hits found	LOC_Os03g30060.1 | expressed protein
Bradi1g60320	-1.08741	1.31e-10	AT3G43190.1 | sucrose synthase 4	LOC_Os03g28330.4 | sucrose synthase, putative, expressed,LOC_Os03g28330.3 | sucrose synthase, putative, expressed,LOC_Os03g28330.2 | sucrose synthase, putative, expressed
Bradi1g60350	3.24618	6.62e-21	AT3G53770.1 | late embryogenesis abundant 3 (LEA3) family protein	LOC_Os03g28260.1 | retrotransposon protein, putative, unclassified, expressed
Bradi1g60392	-1.04119	0.00179558	No hits found	No hits found
Bradi1g60680	-1.09767	0.00228668	AT3G15730.1 | phospholipase D alpha 1	LOC_Os03g27370.1 | phospholipase D, putative, expressed
Bradi1g60787	-2.08772	1.64e-08	AT1G02170.1 | metacaspase 1	LOC_Os03g27210.1 | LOL3, putative, expressed
Bradi1g60810	-1.46699	9.4e-07	AT5G09430.1 | alpha/beta-Hydrolases superfamily protein	LOC_Os03g27110.1 | hydrolase protein, putative, expressed
Bradi1g60993	1.12754	0.000242479	AT2G36070.1 | translocase inner membrane subunit 44-2	LOC_Os07g22700.1 | tim44-like domain containing protein, expressed
Bradi1g61020	-1.45823	0.000370559	No hits found	LOC_Os12g34440.1 | expressed protein
Bradi1g61250	2.22254	4.27e-80	AT2G37220.1 | RNA-binding (RRM/RBD/RNP motifs) family protein	LOC_Os03g25960.1 | RNA recognition motif containing protein, putative, expressed
Bradi1g61320	-1.80514	1.7e-09	AT3G13560.3 | O-Glycosyl hydrolases family 17 protein,AT3G13560.2 | O-Glycosyl hydrolases family 17 protein	LOC_Os03g25790.1 | glycosyl hydrolases family 17 protein, expressed
Bradi1g61973	2.66355	1.11e-57	AT4G05460.1 | RNI-like superfamily protein	LOC_Os08g09450.1 | OsFBL41 - F-box domain and LRR containing protein, expressed
Bradi1g62170	1.37842	2.36e-44	AT1G05190.1 | Ribosomal protein L6 family	LOC_Os03g24020.1 | ribosomal protein L6, putative, expressed
Bradi1g62370	1.01667	5.62e-18	AT3G10810.1 | zinc finger (C3HC4-type RING finger) family protein	LOC_Os01g71220.1 | zinc finger protein, putative, expressed
Bradi1g62410	1.07605	3.21e-32	AT5G18660.1 | NAD(P)-binding Rossmann-fold superfamily protein	LOC_Os03g22780.1 | DVR, putative, expressed
Bradi1g62420	1.07025	1.53e-19	AT2G47890.1 | B-box type zinc finger protein with CCT domain	LOC_Os03g22770.1 | CCT/B-box zinc finger protein, putative, expressed
Bradi1g62538	-4.90815	4.95e-22	AT5G23960.1 | terpene synthase 21,AT3G14520.1 | Terpenoid cyclases/Protein prenyltransferases superfamily protein	LOC_Os07g11790.1 | terpene synthase, putative, expressed,LOC_Os03g22620.1 | terpene synthase family, metal binding domain containing protein, expressed
Bradi1g62652	-1.00621	2.32e-10	AT5G24860.1 | flowering promoting factor 1	LOC_Os07g47450.1 | flowering promoting factor-like 1, putative, expressed
Bradi1g62660	-1.98486	1.41e-88	AT5G19090.2 | Heavy metal transport/detoxification superfamily protein ,AT5G19090.3 | Heavy metal transport/detoxification superfamily protein	LOC_Os03g22490.1 | heavy metal-associated domain containing protein, expressed
Bradi1g62720	1.00273	5.91e-28	AT1G09130.2 | ATP-dependent caseinolytic (Clp) protease/crotonase family protein	LOC_Os03g22430.1 | OsClp5 - Putative Clp protease homologue, expressed
Bradi1g62870	1.02166	9.05e-05	AT3G16660.1 | Pollen Ole e 1 allergen and extensin family protein	LOC_Os07g47750.1 | POEI49 - Pollen Ole e I allergen and extensin family protein precursor, expressed
Bradi1g63030	-7.39748	1.98e-37	AT3G08860.1 | PYRIMIDINE 4	LOC_Os03g21960.1 | aminotransferase, putative, expressed
Bradi1g63300	1.09213	7.19e-20	AT1G03600.1 | photosystem II family protein	LOC_Os03g21560.1 | photosystem II 11 kD protein, putative, expressed
Bradi1g63397	-7.23982	3.14e-06	AT1G26910.1 | Ribosomal protein L16p/L10e family protein	LOC_Os11g11390.1 | ribosomal protein, putative, expressed
Bradi1g63490	1.07611	1.41e-26	AT5G58250.1 |	LOC_Os03g21370.1 | expressed protein
Bradi1g63600	-1.67678	5.52e-30	AT3G04070.1 | NAC domain containing protein 47	LOC_Os03g21060.1 | No apical meristem protein, putative, expressed
Bradi1g63810	1.37436	1.24e-08	AT4G13830.2 | DNAJ-like 20	LOC_Os03g20730.1 | chaperone protein dnaJ, putative, expressed
Bradi1g63850	1.17619	2.94e-25	AT5G22340.1 |	LOC_Os03g20640.1 | expressed protein
Bradi1g63927	-2.24609	1.77e-11	AT1G22360.1 | UDP-glucosyl transferase 85A2	LOC_Os02g51910.1 | cytokinin-O-glucosyltransferase 2, putative, expressed
Bradi1g64130	1.34196	1.53e-45	AT5G30510.1 | ribosomal protein S1	LOC_Os03g20100.1 | S1 RNA binding domain containing protein, expressed
Bradi1g64290	1.12385	4.15e-10	AT5G49480.1 | Ca2+-binding protein 1	LOC_Os03g19720.1 | EF hand family protein, putative, expressed
Bradi1g64646	2.24282	1.09e-35	AT4G16146.1 | cAMP-regulated phosphoprotein 19-related protein	LOC_Os03g19220.2 | expressed protein
Bradi1g64698	-1.0063	8.88e-07	No hits found	No hits found
Bradi1g64710	2.24001	5.28e-09	AT5G38700.1 |	LOC_Os03g19070.1 | long cell-linked locus protein, putative, expressed
Bradi1g64770	1.1703	4.65e-10	AT2G47500.1 | P-loop nucleoside triphosphate hydrolases superfamily protein with CH (Calponin Homology) domain	LOC_Os03g18980.1 | kinesin motor domain containing protein, expressed
Bradi1g64920	2.44103	9.65e-54	AT2G40330.1 | PYR1-like 6	LOC_Os03g18850.1 | pathogenesis-related Bet v I family protein, putative, expressed
Bradi1g64970	-1.85501	2.46e-06	AT5G05350.1 | PLAC8 family protein	LOC_Os03g18790.1 | SAG20, putative, expressed
Bradi1g65130	1.31694	1.02e-20	AT5G05440.1 | Polyketide cyclase/dehydrase and lipid transport superfamily protein	LOC_Os03g18600.1 | cyclase/dehydrase family protein, putative, expressed
Bradi1g65501	-1.09369	2.01e-05	No hits found	No hits found
Bradi1g65530	1.14428	8.13e-08	AT3G55990.1 | Plant protein of unknown function (DUF828)	LOC_Os03g18140.1 | expressed protein
Bradi1g65600	1.02962	1.46e-18	AT3G08920.1 | Rhodanese/Cell cycle control phosphatase superfamily protein	LOC_Os03g18020.1 | rhodanese-like family protein, putative, expressed
Bradi1g65760	-3.79126	9.16e-07	AT1G07900.1 | LOB domain-containing protein 1	LOC_Os03g17810.1 | DUF260 domain containing protein, putative, expressed
Bradi1g65780	-1.91429	1.9e-14	AT2G38905.1 | Low temperature and salt responsive protein family	LOC_Os03g17790.1 | OsRCI2-5 - Putative low temperature and salt responsive protein, expressed
Bradi1g65825	4.57566	3.14e-113	No hits found	No hits found
Bradi1g65900	1.24432	8.69e-27	AT5G13510.1 | Ribosomal protein L10 family protein	LOC_Os03g17580.1 | ribosomal protein L10, putative, expressed
Bradi1g65955	1.07488	0.000138177	ATCG00710.1 | photosystem II reaction center protein H	LOC_Os08g15296.1 | photosystem II reaction center protein H, putative, expressed
Bradi1g66030	1.20649	2.16e-19	AT5G02780.1 | glutathione transferase lambda 1	LOC_Os03g17470.1 | IN2-1 protein, putative, expressed
Bradi1g66035	1.77073	1.72e-07	AT3G55040.1 | glutathione transferase lambda 2	LOC_Os03g17460.1 | IN2-1 protein, putative, expressed
Bradi1g66120	-1.29409	0.000162567	AT3G55090.1 | ABC-2 type transporter family protein	LOC_Os03g17350.1 | white-brown complex homolog protein, putative, expressed
Bradi1g66210	-1.54787	3.4e-23	AT1G07710.1 | Ankyrin repeat family protein	LOC_Os03g17250.1 | ankyrin repeat-containing protein, putative, expressed
Bradi1g66220	-1.14496	7.44e-34	AT3G12360.1 | Ankyrin repeat family protein	LOC_Os03g17240.1 | ankyrin repeat-containing protein, putative, expressed
Bradi1g66227	-2.36547	7.13e-24	AT3G53520.1 | UDP-glucuronic acid decarboxylase 1	LOC_Os03g17230.1 | NAD dependent epimerase/dehydratase family domain containing protein, expressed
Bradi1g66360	-2.65151	4.42e-21	AT5G59870.1 | histone H2A 6	LOC_Os05g02300.1 | Core histone H2A/H2B/H3/H4 domain containing protein, putative, expressed
Bradi1g66470	-1.4085	1.16e-11	AT5G02500.1 | heat shock cognate protein 70-1	LOC_Os03g16920.1 | DnaK family protein, putative, expressed
Bradi1g66720	3.85917	1.49e-26	AT5G60020.1 | laccase 17	LOC_Os03g16610.1 | laccase precursor protein, putative, expressed
Bradi1g66790	1.80863	1.83e-58	AT2G29180.1 |	LOC_Os03g16470.2 | expressed protein
Bradi1g66890	-1.12783	2.06e-14	AT2G37730.1 | Protein of unknown function (DUF604)	LOC_Os03g16334.1 | fringe-related protein, putative, expressed
Bradi1g66980	-2.32332	2.66e-49	AT2G39830.1 | DA1-related protein 2	LOC_Os03g16090.1 | LIM domain-containing protein, putative, expressed
Bradi1g67127	1.30883	1.33e-06	AT3G09085.1 | Protein of unknown function (DUF962)	LOC_Os03g15910.1 | membrane protein, putative, expressed
Bradi1g67170	1.80635	2.21e-69	AT1G07320.1 | ribosomal protein L4	LOC_Os03g15870.1 | ribosomal protein L4, putative, expressed
Bradi1g67240	-1.19686	1.04e-07	AT2G29690.1 | anthranilate synthase 2	LOC_Os03g15780.1 | anthranilate synthase component I-1, chloroplast precursor, putative, expressed
Bradi1g67620	1.53625	8.56e-45	AT5G26820.1 | iron-regulated protein 3	LOC_Os05g04120.1 | ferroportin1 domain containing protein, expressed
Bradi1g67870	-1.05461	3.4e-11	AT2G41610.1 |	LOC_Os03g14880.1 | expressed protein
Bradi1g67887	-2.18258	6.51e-14	AT3G14370.1 | Protein kinase superfamily protein	LOC_Os03g14840.1 | AGC_PVPK_like_kin82y.8 - ACG kinases include homologs to PKA, PKG and PKC, expressed
Bradi1g67930	-1.12573	7.02e-09	AT2G45600.1 | alpha/beta-Hydrolases superfamily protein	LOC_Os03g14730.1 | gibberellin receptor GID1L2, putative, expressed
Bradi1g68010	-1.4496	1.28e-27	AT4G38810.2 | Calcium-binding EF-hand family protein	LOC_Os03g14590.1 | calcium-binding EF hand family protein, putative, expressed,LOC_Os03g14590.3 | calcium-binding EF hand family protein, putative, expressed
Bradi1g68190	-1.94509	1.36e-08	AT3G53730.1 | Histone superfamily protein	LOC_Os05g38740.1 | Core histone H2A/H2B/H3/H4 domain containing protein, putative, expressed
Bradi1g68330	-1.2428	3.67e-22	AT4G38660.1 | Pathogenesis-related thaumatin superfamily protein	LOC_Os03g14030.1 | thaumatin, putative, expressed
Bradi1g68340	-2.58762	4.8e-32	AT1G20030.2 | Pathogenesis-related thaumatin superfamily protein	LOC_Os03g14050.1 | thaumatin-like protein 1 precursor, putative, expressed
Bradi1g68372	-2.23027	2.27e-34	No hits found	No hits found
Bradi1g68530	-1.28188	3.52e-06	AT5G37490.1 | ARM repeat superfamily protein	LOC_Os03g13740.1 | immediate-early fungal elicitor protein CMPG1, putative, expressed
Bradi1g68970	1.15689	3.6e-24	AT2G41950.1 |	LOC_Os03g12560.1 | expressed protein
Bradi1g69040	1.57847	1.87e-24	AT3G50660.1 | Cytochrome P450 superfamily protein	LOC_Os03g12660.1 | cytochrome P450, putative, expressed
Bradi1g69044	-1.25879	3.64e-33	No hits found	No hits found
Bradi1g69150	1.03382	1.36e-18	AT5G06710.1 | homeobox from Arabidopsis thaliana	LOC_Os03g12860.1 | homeobox associated leucine zipper, putative, expressed
Bradi1g69160	-3.44128	3.01e-57	AT3G49680.1 | branched-chain aminotransferase 3	LOC_Os03g12890.2 | aminotransferase domain containing protein, putative, expressed,LOC_Os03g12890.3 | aminotransferase domain containing protein, putative, expressed
Bradi1g69220	1.95864	1.98e-09	AT2G22860.1 | phytosulfokine 2 precursor	LOC_Os03g12990.1 | phytosulfokines precursor, putative, expressed
Bradi1g69330	1.34567	4.36e-29	AT5G42650.1 | allene oxide synthase	LOC_Os03g12500.1 | cytochrome P450, putative, expressed
Bradi1g69420	-1.07732	6.67e-29	AT1G68020.2 | UDP-Glycosyltransferase / trehalose-phosphatase family protein	LOC_Os03g12360.2 | trehalose-6-phosphate synthase, putative, expressed,LOC_Os03g12360.1 | trehalose-6-phosphate synthase, putative, expressed
Bradi1g69571	3.69405	3.6e-55	AT2G33380.1 | Caleosin-related family protein	LOC_Os03g12230.1 | caleosin related protein, putative, expressed
Bradi1g69650	1.36576	6.78e-47	AT3G25920.1 | ribosomal protein L15	LOC_Os03g12020.1 | 50S ribosomal protein L15, chloroplast precursor, putative, expressed
Bradi1g69980	-2.27782	7.96e-15	AT5G08020.1 | RPA70-kDa subunit B	LOC_Os03g11540.1 | RPA1B - Putative single-stranded DNA binding complex subunit 1, expressed
Bradi1g70170	-1.77491	7.84e-30	AT1G26560.1 | beta glucosidase 40	LOC_Os03g11420.1 | Os3bglu6 - beta-glucosidase/beta-fucosidase/beta-galactosidase, expressed
Bradi1g70400	6.00886	4.87e-34	AT1G70670.1 | Caleosin-related family protein	LOC_Os06g14324.2 | caleosin related protein, putative, expressed
Bradi1g70420	1.10016	3.77e-17	AT2G03420.1 |	LOC_Os03g11230.1 | expressed protein
Bradi1g70470	3.62002	7.25e-38	No hits found	LOC_Os03g11190.1 | expressed protein
Bradi1g70730	-2.55514	3.44e-25	AT2G21100.1 | Disease resistance-responsive (dirigent-like protein) family protein	LOC_Os01g65700.1 | expressed protein
Bradi1g70820	-2.26175	4.67e-55	AT2G23060.1 | Acyl-CoA N-acyltransferases (NAT) superfamily protein	LOC_Os03g10810.1 | HLS, putative, expressed
Bradi1g71210	1.78483	1.08e-19	AT5G67620.1 |	LOC_Os03g10320.1 | expressed protein
Bradi1g71240	1.32947	3.55e-06	AT4G34320.1 | Protein of unknown function (DUF677)	LOC_Os03g10240.1 | DUF677 domain containing protein, putative, expressed
Bradi1g71280	-3.69249	1.54e-25	AT2G18550.1 | homeobox protein 21	LOC_Os03g10210.1 | homeobox domain containing protein, expressed
Bradi1g71350	1.16391	2.8e-11	AT2G18540.1 | RmlC-like cupins superfamily protein	LOC_Os03g10110.1 | cupin domain containing protein, expressed
Bradi1g71360	-1.5224	1.18e-17	AT3G18830.1 | polyol/monosaccharide transporter 5	LOC_Os03g10100.1 | transporter family protein, putative, expressed
Bradi1g71425	1.04242	6.06e-33	AT3G13120.1 | Ribosomal protein S10p/S20e family protein	LOC_Os03g10060.1 | S10/S20 domain containing ribosomal protein, putative, expressed
Bradi1g71430	1.61139	1.54e-09	AT1G55920.1 | serine acetyltransferase 2;1	LOC_Os03g10050.1 | serine acetyltransferase protein, putative, expressed
Bradi1g71465	-1.46811	7.27e-18	AT2G35760.1 | Uncharacterised protein family (UPF0497),AT4G16442.1 | Uncharacterised protein family (UPF0497)	LOC_Os03g10030.1 | membrane associated DUF588 domain containing protein, putative, expressed
Bradi1g71530	-5.63115	2.94e-18	AT2G13810.1 | AGD2-like defense response protein 1	LOC_Os03g09910.1 | aminotransferase, classes I and II, domain containing protein, expressed
Bradi1g71680	-1.14903	1.66e-07	AT5G64080.2 | Bifunctional inhibitor/lipid-transfer protein/seed storage 2S albumin superfamily protein	LOC_Os03g09230.1 | LTPL69 - Protease inhibitor/seed storage/LTP family protein precursor, expressed
Bradi1g71840	-1.73995	1.8e-30	AT1G78230.1 | Outer arm dynein light chain 1 protein	LOC_Os03g09070.1 | leucine rich repeat domain containing protein, putative, expressed
Bradi1g71860	1.6142	1.63e-43	AT1G60600.2 | UbiA prenyltransferase family protein,AT1G60600.1 | UbiA prenyltransferase family protein	LOC_Os03g09060.1 | prenyltransferase, putative, expressed
Bradi1g71880	-3.16522	2.11e-23	AT1G22440.1 | Zinc-binding alcohol dehydrogenase family protein	LOC_Os03g09020.1 | dehydrogenase, putative, expressed
Bradi1g72440	3.11617	2.79e-20	AT5G20700.1 | Protein of unknown function (DUF581)	LOC_Os03g08520.1 | DUF581 domain containing protein, expressed
Bradi1g72590	1.16963	6.66e-13	AT1G19180.1 | jasmonate-zim-domain protein 1	LOC_Os03g08330.1 | ZIM domain containing protein, putative, expressed
Bradi1g72762	-1.28828	0.00350853	AT5G21950.1 | alpha/beta-Hydrolases superfamily protein	LOC_Os03g08100.1 | hydrolase, alpha/beta fold family protein, putative, expressed
Bradi1g72780	1.24434	3.6e-32	AT5G21920.2 | YGGT family protein,AT5G21920.1 | YGGT family protein	LOC_Os03g08080.1 | YGGT family protein, putative, expressed
Bradi1g72790	2.4166	5.6e-95	AT5G21930.1 | P-type ATPase of Arabidopsis 2	LOC_Os03g08070.1 | copper-transporting ATPase PAA1, putative, expressed
Bradi1g73817	-1.27121	3.3e-12	AT5G39530.1 | Protein of unknown function (DUF1997)	LOC_Os03g07200.2 | expressed protein
Bradi1g74434	1.34395	5.34e-12	ATCG00740.1 | RNA polymerase subunit alpha	LOC_Os01g57946.1 | DNA-directed RNA polymerase subunit alpha, putative, expressed
Bradi1g74490	1.17304	1.98e-17	AT3G22530.1 |	LOC_Os03g06390.1 | expressed protein
Bradi1g74540	-1.00342	0.00124975	AT5G56460.1 | Protein kinase superfamily protein	LOC_Os03g06330.1 | tyrosine protein kinase domain containing protein, putative, expressed
Bradi1g74586	-1.78939	1.26e-09	No hits found	No hits found
Bradi1g74640	-1.78149	3.35e-42	AT5G06530.1 | ABC-2 type transporter family protein	LOC_Os03g06139.1 | ABC-2 type transporter domain containing protein, expressed
Bradi1g75590	-1.10654	1.2e-20	AT1G04120.1 | multidrug resistance-associated protein 5	LOC_Os03g04920.1 | multidrug resistance-associated protein, putative, expressed
Bradi1g75610	-1.64405	1.64e-34	AT3G23920.1 | beta-amylase 1	LOC_Os03g04770.1 | beta-amylase, putative, expressed
Bradi1g75740	-3.26577	7.83e-82	AT4G39490.1 | cytochrome P450, family 96, subfamily A, polypeptide 10	LOC_Os03g04650.1 | cytochrome P450 protein, putative, expressed
Bradi1g75760	1.56587	1.26e-08	AT1G04500.1 | CCT motif family protein	LOC_Os03g04620.2 | CCT motif family protein, expressed,LOC_Os03g04620.1 | CCT motif family protein, expressed
Bradi1g75770	1.91907	8.45e-40	No hits found	LOC_Os03g04610.1 | expressed protein
Bradi1g75780	1.02863	1.93e-26	AT2G33360.2 | Protein of unknown function (DUF3527)	LOC_Os03g04600.1 | expressed protein
Bradi1g76147	-1.9943	8.94e-08	AT1G20560.1 | acyl activating enzyme 1	LOC_Os03g04130.1 | AMP-binding domain containing protein, expressed
Bradi1g76387	2.6953	1.86e-55	AT2G17550.2 |	LOC_Os03g03860.3 | expressed protein
Bradi1g76420	2.54569	2.42e-07	AT2G02130.1 | low-molecular-weight cysteine-rich 68	LOC_Os03g03810.1 | DEF8 - Defensin and Defensin-like DEFL family, expressed
Bradi1g76787	1.48687	2.46e-56	AT5G44600.1 | S-adenosyl-L-methionine-dependent methyltransferases superfamily protein	LOC_Os03g03470.4 | expressed protein,LOC_Os03g03470.2 | expressed protein
Bradi1g76870	1.6234	1.75e-24	AT4G25700.1 | beta-hydroxylase 1	LOC_Os03g03370.1 | fatty acid hydroxylase, putative, expressed
Bradi1g76880	1.00752	3.1e-23	AT4G01310.1 | Ribosomal L5P family protein	LOC_Os03g03360.1 | ribosomal protein L5, putative, expressed
Bradi1g76890	-2.45138	3.18e-16	AT3G61490.2 | Pectin lyase-like superfamily protein	LOC_Os03g03350.1 | polygalacturonase, putative, expressed
Bradi1g77020	1.55646	2.45e-09	AT2G45660.1 | AGAMOUS-like 20	LOC_Os10g39130.1 | OsMADS56 - MADS-box family gene with MIKCc type-box, expressed
Bradi1g77040	2.34463	5.86e-54	AT5G24530.1 | 2-oxoglutarate (2OG) and Fe(II)-dependent oxygenase superfamily protein	LOC_Os03g03034.1 | flavonol synthase/flavanone 3-hydroxylase, putative, expressed
Bradi1g77060	1.46933	2.57e-49	AT1G32990.1 | plastid ribosomal protein l11	LOC_Os03g03020.1 | L11 domain containing ribosomal protein, putative, expressed
Bradi1g77100	1.15745	1.01e-26	AT3G49470.1 | nascent polypeptide-associated complex subunit alpha-like protein 2	LOC_Os03g02960.1 | nascent polypeptide-associated complex subunit alpha, putative, expressed
Bradi1g77260	-1.49966	4.88e-17	AT1G04110.1 | Subtilase family protein	LOC_Os03g02750.1 | OsSub25 - Putative Subtilisin homologue, expressed
Bradi1g77400	1.06749	7.42e-25	AT5G52100.1 | Dihydrodipicolinate reductase, bacterial/plant	LOC_Os03g02690.2 | dihydrodipicolinate reductase, putative, expressed
Bradi1g77710	-1.63301	1.56e-11	AT2G46620.1 | P-loop containing nucleoside triphosphate hydrolases superfamily protein	LOC_Os03g02330.1 | AAA-type ATPase family protein, putative, expressed
Bradi1g77800	-2.79467	1.38e-10	AT5G23760.1 | Copper transport protein family	LOC_Os03g02070.1 | heavy-metal-associated domain-containing protein, putative, expressed
Bradi1g78086	1.01818	4.48e-06	ATCG00300.1 | YCF9	LOC_Os02g24628.1 | photosystem II reaction center protein Z, putative, expressed
Bradi1g78105	1.08777	0.000176309	No hits found	LOC_Os11g29490.3 | plasma membrane ATPase, putative, expressed,LOC_Os11g29490.2 | plasma membrane ATPase, putative, expressed
Bradi1g78240	2.76067	7.31e-14	AT2G45180.1 | Bifunctional inhibitor/lipid-transfer protein/seed storage 2S albumin superfamily protein	LOC_Os02g44320.1 | LTPL113 - Protease inhibitor/seed storage/LTP family protein precursor, expressed
Bradi1g78246	2.729	1.71e-84	AT2G15010.1 | Plant thionin	LOC_Os06g32240.1 | THION9 - Plant thionin family protein precursor, expressed
Bradi1g78260	-1.13371	1.94e-09	AT4G12490.1 | Bifunctional inhibitor/lipid-transfer protein/seed storage 2S albumin superfamily protein	LOC_Os03g01300.1 | LTPL114 - Protease inhibitor/seed storage/LTP family protein precursor, expressed
Bradi1g78340	2.52586	3.53e-18	AT1G65680.1 | expansin B2	LOC_Os03g01270.1 | expansin precursor, putative, expressed
Bradi1g78530	-1.9366	1.43e-26	AT2G45040.1 | Matrixin family protein	LOC_Os10g40830.1 | metalloendoproteinase 1 precursor, putative, expressed
Bradi1g78697	2.16786	1.4e-62	AT2G44530.1 | Phosphoribosyltransferase family protein	LOC_Os03g01018.1 | phosphoribosyl transferase, putative, expressed
Bradi1g78772	1.68502	8.31e-07	No hits found	LOC_Os04g24478.1 | jasmonate-induced protein, putative, expressed
Bradi1g78778	1.17472	8.86e-06	No hits found	No hits found
Bradi2g00232	-1.58576	2.25e-36	AT4G19840.1 | phloem protein 2-A1	LOC_Os01g06500.2 | PHLOEM 2-LIKE A5, putative, expressed
Bradi2g00245	1.35847	9.68e-51	AT3G27750.1 |	LOC_Os04g39970.1 | vacuolar sorting protein 9 domain-containing protein, putative, expressed
Bradi2g00250	-1.39089	5.08e-18	AT4G19840.1 | phloem protein 2-A1	LOC_Os01g06500.2 | PHLOEM 2-LIKE A5, putative, expressed
Bradi2g00270	1.44177	1.84e-48	AT3G27750.1 |	LOC_Os04g39970.1 | vacuolar sorting protein 9 domain-containing protein, putative, expressed
Bradi2g00280	1.57585	1.96e-55	AT5G07100.1 | WRKY DNA-binding protein 26	LOC_Os05g27730.1 | WRKY53, expressed
Bradi2g00720	8.56903	1.25e-215	AT4G20970.1 | basic helix-loop-helix (bHLH) DNA-binding superfamily protein	LOC_Os01g01840.1 | helix-loop-helix DNA-binding domain containing protein, expressed
Bradi2g00740	2.00608	3.95e-74	AT4G20970.1 | basic helix-loop-helix (bHLH) DNA-binding superfamily protein	LOC_Os01g01870.1 | helix-loop-helix DNA-binding domain containing protein, expressed
Bradi2g00881	1.54352	7.39e-06	No hits found	No hits found
Bradi2g01050	1.12759	5.59e-19	No hits found	LOC_Os01g02150.1 | sulfated surface glycoprotein 185 precursor, putative, expressed
Bradi2g01108	-1.08272	1.14e-05	No hits found	No hits found
Bradi2g01170	-1.39138	1.42e-17	AT1G70250.1 | receptor serine/threonine kinase, putative	LOC_Os01g02690.1 | resistance-related receptor-like kinase, putative, expressed
Bradi2g01180	-1.52511	3.4e-22	AT1G66920.2 | Protein kinase superfamily protein	LOC_Os01g02680.1 | protein kinase domain containing protein, expressed
Bradi2g01310	-1.72961	1.62e-28	AT1G66980.1 | suppressor of npr1-1 constitutive 4,AT1G66920.2 | Protein kinase superfamily protein	LOC_Os01g02390.1 | protein kinase domain containing protein, expressed,LOC_Os01g02800.1 | receptor-like kinase ARK1AS, putative, expressed,LOC_Os01g02570.1 | protein kinase domain containing protein, expressed,LOC_Os01g02730.1 | TAK14, putative, expressed
Bradi2g01320	-1.27496	1.17e-26	AT1G70250.1 | receptor serine/threonine kinase, putative	LOC_Os01g02400.1 | protein kinase domain containing protein, expressed,LOC_Os01g02600.1 | Ser/Thr receptor-like kinase, putative, expressed
Bradi2g01450	1.50645	1.37e-20	No hits found	No hits found
Bradi2g01480	-1.10853	1.64e-20	AT3G18180.1 | Glycosyltransferase family 61 protein	LOC_Os01g02940.2 | glycosyltransferase protein, putative, expressed
Bradi2g01817	-2.45561	7.44e-20	AT5G06570.2 | alpha/beta-Hydrolases superfamily protein	LOC_Os01g06060.1 | gibberellin receptor GID1L2, putative, expressed
Bradi2g01890	1.02222	1.43e-28	No hits found	LOC_Os01g03660.3 | MYB family transcription factor, putative, expressed
Bradi2g02060	4.96472	5.64e-86	No hits found	LOC_Os01g03940.1 | expressed protein
Bradi2g02070	1.94341	1.69e-47	AT1G68560.1 | alpha-xylosidase 1	LOC_Os01g03950.1 | glycosyl hydrolase, family 31, putative, expressed
Bradi2g02080	1.83983	2.57e-47	No hits found	LOC_Os01g03980.1 | expressed protein
Bradi2g02150	-1.17262	0.00232487	No hits found	LOC_Os01g04050.1 | BBTI12 - Bowman-Birk type bran trypsin inhibitor precursor, expressed
Bradi2g02200	1.26437	3.62e-32	AT5G38290.2 | Peptidyl-tRNA hydrolase family protein	LOC_Os03g22610.2 | peptidyl-tRNA hydrolase, mitochondrial precursor protein, putative, expressed
Bradi2g02210	-1.28104	9.19e-07	AT1G67040.1 |	LOC_Os01g04160.1 | expressed protein
Bradi2g02220	-3.10298	7.61e-26	AT1G68350.1 |	LOC_Os01g04170.1 | expressed protein
Bradi2g02456	-1.07703	1.99e-07	AT1G18390.2 | Protein kinase superfamily protein	LOC_Os01g04540.1 | serine/threonine-protein kinase At1g18390 precursor, putative, expressed
Bradi2g02490	-1.17755	0.000150716	AT5G38260.1 | Protein kinase superfamily protein	LOC_Os01g04570.1 | Ser/Thr protein kinase, putative, expressed
Bradi2g02522	-1.4	1.6e-17	AT1G18390.2 | Protein kinase superfamily protein	LOC_Os01g04470.1 | expressed protein
Bradi2g02523	-1.08624	0.00125627	No hits found	LOC_Os04g33160.1 | hypothetical protein
Bradi2g02800	1.02093	1.8e-27	AT5G01220.1 | sulfoquinovosyldiacylglycerol 2	LOC_Os01g04920.1 | glycosyl transferase, group 1 domain containing protein, expressed
Bradi2g02930	1.40952	1.51e-61	AT2G44920.2 | Tetratricopeptide repeat (TPR)-like superfamily protein	LOC_Os01g05080.1 | thylakoid lumenal protein, putative, expressed
Bradi2g03040	-1.04394	1.86e-05	AT3G14470.1 | NB-ARC domain-containing disease resistance protein	LOC_Os11g45160.1 | disease resistance protein, putative, expressed
Bradi2g03680	1.05005	5.21e-30	AT3G26900.1 | shikimate kinase like 1	LOC_Os01g01302.1 | shikimate kinase, putative, expressed
Bradi2g03868	-1.85777	2.64e-31	No hits found	LOC_Os01g03270.1 | expressed protein
Bradi2g03900	-1.07319	1.3e-17	AT5G20480.1 | EF-TU receptor	LOC_Os01g06870.1 | resistance protein SlVe1 precursor, putative, expressed
Bradi2g04490	1.44663	1.4e-17	AT2G41480.1 | Peroxidase superfamily protein	LOC_Os01g07770.1 | peroxidase precursor, putative, expressed
Bradi2g04497	2.01406	3.17e-42	AT1G10370.1 | Glutathione S-transferase family protein	LOC_Os10g38640.1 | glutathione S-transferase, putative, expressed
Bradi2g04510	1.002	8.74e-21	AT2G41475.1 | Embryo-specific protein 3, (ATS3)	LOC_Os01g07780.1 | embryo-specific 3, putative, expressed
Bradi2g04570	5.10074	1.07e-57	AT1G80160.1 | Lactoylglutathione lyase / glyoxalase I family protein	LOC_Os01g07850.1 | glyoxalase family protein, putative, expressed
Bradi2g04660	-1.54108	1.07e-15	AT2G26710.1 | Cytochrome P450 superfamily protein	LOC_Os01g29150.1 | cytochrome P450 72A1, putative, expressed
Bradi2g04690	3.00593	1.9e-21	AT1G15460.1 | HCO3- transporter family	LOC_Os01g08020.1 | boron transporter protein, putative, expressed
Bradi2g04760	1.02793	3.44e-20	AT3G53150.1 | UDP-glucosyl transferase 73D1	LOC_Os01g08110.1 | flavonol-3-O-glycoside-7-O-glucosyltransferase 1, putative, expressed
Bradi2g04767	2.31044	1.2e-48	AT1G52770.1 | Phototropic-responsive NPH3 family protein	LOC_Os05g08530.1 | phototropic-responsive NPH3 family protein, putative, expressed
Bradi2g05050	2.29006	5.54e-50	AT4G15550.1 | indole-3-acetate beta-D-glucosyltransferase	LOC_Os01g08440.1 | UDP-glucoronosyl and UDP-glucosyl transferase domain containing protein, expressed
Bradi2g05163	-1.03835	9.93e-07	No hits found	No hits found
Bradi2g05580	2.11879	2.73e-13	AT1G75450.1 | cytokinin oxidase 5	LOC_Os01g09260.1 | cytokinin dehydrogenase precursor, putative, expressed
Bradi2g05611	-1.07506	2.64e-24	AT3G14470.1 | NB-ARC domain-containing disease resistance protein	LOC_Os12g25170.1 | NB-ARC domain containing disease resistance protein, putative, expressed
Bradi2g05650	1.42437	1.08e-06	AT3G16500.1 | phytochrome-associated protein 1	LOC_Os05g09480.1 | OsIAA16 - Auxin-responsive Aux/IAA gene family member, expressed
Bradi2g05750	-1.70357	2.59e-30	AT4G29190.1 | Zinc finger C-x8-C-x5-C-x3-H type family protein	LOC_Os01g09620.2 | zinc finger/CCCH transcription factor, putative, expressed
Bradi2g05790	-4.76638	8.57e-32	AT4G26200.1 | 1-amino-cyclopropane-1-carboxylate synthase 7	LOC_Os05g25490.1 | aminotransferase, classes I and II, domain containing protein, expressed
Bradi2g05880	1.77612	1.45e-28	AT5G11930.1 | Thioredoxin superfamily protein	LOC_Os01g09830.1 | OsGrx_A2 - glutaredoxin subgroup III, expressed
Bradi2g05920	-2.47121	1.93e-12	AT5G56880.1 |	LOC_Os01g09870.1 | expressed protein
Bradi2g05950	-2.35321	6.92e-12	AT5G56960.1 | basic helix-loop-helix (bHLH) DNA-binding family protein	LOC_Os01g09990.1 | helix-loop-helix DNA-binding domain containing protein, expressed
Bradi2g06030	8.45877	0	AT1G75450.1 | cytokinin oxidase 5	LOC_Os01g10110.1 | cytokinin dehydrogenase precursor, putative, expressed
Bradi2g06080	1.30184	7.79e-39	AT2G33800.1 | Ribosomal protein S5 family protein	LOC_Os03g34040.1 | ribosomal protein, putative, expressed
Bradi2g06416	3.12089	1.4e-18	No hits found	LOC_Os01g10640.1 | expressed protein
Bradi2g06450	1.04615	1.35e-23	AT4G18750.1 | Pentatricopeptide repeat (PPR) superfamily protein	LOC_Os01g10800.1 | pentatricopeptide, putative, expressed
Bradi2g06460	2.11614	3.5e-50	No hits found	LOC_Os01g10810.1 | rho termination factor, N-terminal domain containing protein, expressed
Bradi2g06590	-1.09542	2.85e-07	AT3G14920.1 | Peptide-N4-(N-acetyl-beta-glucosaminyl)asparagine amidase A protein	LOC_Os01g10950.1 | peptide-N4-asparagine amidase A, putative, expressed
Bradi2g06775	-1.75265	9.69e-11	No hits found	No hits found
Bradi2g06980	1.42377	6.89e-07	AT5G45910.1 | GDSL-like Lipase/Acylhydrolase superfamily protein	LOC_Os01g11710.1 | GDSL-like lipase/acylhydrolase, putative, expressed
Bradi2g07050	-1.1613	1.03e-24	AT2G40200.1 | basic helix-loop-helix (bHLH) DNA-binding superfamily protein	LOC_Os01g11910.1 | basic helix-loop-helix, putative, expressed
Bradi2g07070	-5.33169	0.000168286	AT1G65480.1 | PEBP (phosphatidylethanolamine-binding protein) family protein	LOC_Os01g11940.1 | osFTL1 FT-Like1 homologous to Flowering Locus T gene; contains Pfam profile PF01161: Phosphatidylethanolamine-binding protein, expressed
Bradi2g07272	1.00099	1.61e-13	No hits found	LOC_Os01g12230.1 | peptidase C45, acyl-coenzyme A/6-aminopenicillanic acid acyl-transferase, putative, expressed
Bradi2g07310	-1.56266	1.2e-32	AT2G19130.1 | S-locus lectin protein kinase family protein	LOC_Os01g12290.1 | S-locus lectin protein kinase family protein, putative, expressed
Bradi2g07347	4.07417	9.1e-85	AT2G19130.1 | S-locus lectin protein kinase family protein	LOC_Os01g12430.1 | receptor-like protein kinase, putative, expressed
Bradi2g07420	-2.21853	2.88e-30	AT1G79900.1 | Mitochondrial substrate carrier family protein	LOC_Os01g12520.1 | mitochondrial carrier protein, putative, expressed
Bradi2g07577	-1.07425	2.92e-12	AT3G48280.1 | cytochrome P450, family 71, subfamily A, polypeptide 25	LOC_Os01g12740.1 | cytochrome P450, putative, expressed
Bradi2g07911	1.30947	1.3e-05	AT4G38180.1 | FAR1-related sequence 5	LOC_Os04g28580.1 | transposon protein, putative, unclassified, expressed
Bradi2g07970	-1.0559	4.4e-26	AT3G15355.1 | ubiquitin-conjugating enzyme 25	LOC_Os01g13280.1 | ubiquitin conjugating enzyme protein, putative, expressed
Bradi2g08230	1.68319	1.02e-09	AT1G75290.1 | NAD(P)-binding Rossmann-fold superfamily protein	LOC_Os01g13610.1 | isoflavone reductase homolog IRL, putative, expressed
Bradi2g08300	-1.13036	0.000133413	AT5G50260.1 | Cysteine proteinases superfamily protein	LOC_Os08g44270.1 | vignain precursor, putative, expressed
Bradi2g08510	1.02109	2.17e-15	AT5G50890.1 | alpha/beta-Hydrolases superfamily protein	LOC_Os01g14080.1 | lipase class 3 family protein, putative, expressed
Bradi2g08717	-1.22595	4.37e-12	AT1G72060.1 | serine-type endopeptidase inhibitors	LOC_Os03g52390.1 | PIII1 - Proteinase inhibitor II family protein precursor, expressed
Bradi2g08790	1.45405	4.41e-16	AT3G62020.1 | germin-like protein 10	LOC_Os01g14670.1 | Cupin domain containing protein, expressed
Bradi2g08970	-1.73892	0.000364747	AT5G49320.1 | Protein of unknown function (DUF1218)	LOC_Os01g14960.1 | expressed protein
Bradi2g09102	-1.14098	2.89e-06	AT4G14490.1 | SMAD/FHA domain-containing protein	LOC_Os03g51870.1 | FHA domain containing protein, putative, expressed
Bradi2g09940	-1.03266	1.44e-14	AT2G41050.1 | PQ-loop repeat family protein / transmembrane family protein	LOC_Os01g16170.4 | PQ loop repeat domain containing protein, expressed
Bradi2g10040	1.06176	1.81e-31	AT5G04130.1 | DNA GYRASE B2	LOC_Os01g16290.1 | DNA gyrase subunit B, chloroplast/mitochondrial precursor, putative, expressed
Bradi2g10090	1.02571	2.35e-06	AT2G26840.1 |	LOC_Os01g16340.1 | expressed protein
Bradi2g10294	1.16133	7.71e-05	AT3G48310.1 | cytochrome P450, family 71, subfamily A, polypeptide 22	LOC_Os08g01510.1 | cytochrome P450, putative, expressed
Bradi2g10302	-2.46241	7.83e-10	AT1G21430.1 | Flavin-binding monooxygenase family protein	LOC_Os01g16714.1 | flavin monooxygenase, putative, expressed
Bradi2g10340	-1.52971	2.02e-14	AT1G69560.1 | myb domain protein 105	LOC_Os01g16810.1 | MYB family transcription factor, putative, expressed
Bradi2g10740	1.64183	1.83e-60	No hits found	LOC_Os01g17150.1 | plastid-specific 50S ribosomal protein 5, chloroplast precursor, putative, expressed
Bradi2g10920	1.33181	1.46e-05	AT3G11840.1 | plant U-box 24,AT2G35930.1 | plant U-box 23	LOC_Os12g06410.1 | U-box domain-containing protein, putative, expressed
Bradi2g11060	1.28815	2.94e-26	AT3G62030.1 | rotamase CYP 4	LOC_Os01g18210.1 | peptidyl-prolyl cis-trans isomerase, putative, expressed
Bradi2g11080	-1.86146	4.23e-19	AT1G09540.1 | myb domain protein 61	LOC_Os01g18240.1 | MYB family transcription factor, putative, expressed
Bradi2g11170	-1.24895	3e-12	AT1G62300.1 | WRKY family transcription factor	LOC_Os01g18584.1 | WRKY9, expressed
Bradi2g11567	6.24759	8.97e-160	AT4G16160.1 | Mitochondrial import inner membrane translocase subunit Tim17/Tim22/Tim23 family protein	LOC_Os01g19770.1 | mitochondrial import inner membrane translocase subunit Tim17, putative, expressed
Bradi2g11676	1.10307	4.64e-18	AT2G47460.1 | myb domain protein 12	LOC_Os01g19970.1 | MYB family transcription factor, putative, expressed
Bradi2g11707	1.79068	7.01e-07	AT4G18650.1 | transcription factor-related	LOC_Os01g20030.1 | expressed protein
Bradi2g11770	-1.22282	5.45e-06	No hits found	LOC_Os01g20780.1 | anther-specific protein SF18 precursor, putative, expressed
Bradi2g11920	2.09947	7.94e-10	AT4G15920.1 | Nodulin MtN3 family protein	LOC_Os03g22200.1 | nodulin MtN3 family protein, putative, expressed
Bradi2g11942	-1.03184	1.39e-12	No hits found	No hits found
Bradi2g12150	-1.3008	6.95e-16	AT1G02500.2 | S-adenosylmethionine synthetase 1	LOC_Os01g22010.3 | S-adenosylmethionine synthetase, putative, expressed
Bradi2g12580	1.11706	0.000307716	AT4G23310.1 | cysteine-rich RLK (RECEPTOR-like protein kinase) 23	LOC_Os07g35004.1 | TKL_IRAK_DUF26-la.4 - DUF26 kinases have homology to DUF26 containing loci, expressed
Bradi2g12600	1.1202	1.51e-38	AT3G05625.1 | Tetratricopeptide repeat (TPR)-like superfamily protein	LOC_Os01g24090.1 | TPR repeat, putative, expressed
Bradi2g12880	-1.39785	1.35e-25	AT1G54570.1 | Esterase/lipase/thioesterase family protein,AT5G41130.1 | Esterase/lipase/thioesterase family protein	LOC_Os01g26039.1 | expressed protein,LOC_Os01g25990.2 | expressed protein
Bradi2g12910	-1.28398	2.78e-17	AT4G05200.1 | cysteine-rich RLK (RECEPTOR-like protein kinase) 25	LOC_Os01g26390.1 | TKL_IRAK_DUF26-lh.1 - DUF26 kinases have homology to DUF26 containing loci, expressed
Bradi2g12960	1.74021	2.17e-22	AT2G47870.1 | Thioredoxin superfamily protein	LOC_Os01g27140.1 | OsGrx_C7 - glutaredoxin subgroup III, expressed
Bradi2g13060	2.6162	3.56e-27	AT3G62760.1 | Glutathione S-transferase family protein	LOC_Os01g27360.1 | glutathione S-transferase, putative, expressed
Bradi2g13110	2.43129	5.64e-86	AT3G62760.1 | Glutathione S-transferase family protein	LOC_Os01g27360.1 | glutathione S-transferase, putative, expressed
Bradi2g13223	1.43763	1.1e-39	AT4G03020.2 | transducin family protein / WD-40 repeat family protein,AT4G03020.1 | transducin family protein / WD-40 repeat family protein	LOC_Os01g28680.3 | WD domain, G-beta repeat domain containing protein, expressed,LOC_Os01g28680.2 | WD domain, G-beta repeat domain containing protein, expressed,LOC_Os01g28680.7 | WD domain, G-beta repeat domain containing protein, expressed
Bradi2g13523	1.33087	1.21e-43	AT3G26380.1 | Melibiase family protein	LOC_Os01g33420.1 | glycosyl hydrolase family protein 27, putative, expressed
Bradi2g13620	5.89673	1.19e-94	AT5G12380.1 | annexin 8	LOC_Os01g31270.1 | annexin, putative, expressed
Bradi2g13833	1.45147	4.01e-08	AT1G40087.1 | Plant transposase (Ptta/En/Spm family)	LOC_Os02g46920.1 | expressed protein
Bradi2g14147	-1.55591	2.91e-08	AT2G27040.2 | Argonaute family protein	LOC_Os04g06770.2 | argonaute, putative, expressed
Bradi2g14621	1.31475	0.000201039	AT1G24190.1 | SIN3-like 3	LOC_Os05g51110.1 | expressed protein
Bradi2g14720	1.24299	3.35e-36	AT4G20130.1 | plastid transcriptionally active 14	LOC_Os05g50980.1 | SET domain containing protein, expressed
Bradi2g14820	-1.32302	6.76e-07	AT3G61670.1 | Protein of unknown function (DUF3133)	LOC_Os05g50910.1 | extra-large G-protein-related, putative, expressed
Bradi2g14860	1.49661	1.8e-12	AT5G62770.1 | Protein of unknown function (DUF1645)	LOC_Os05g50230.1 | DUF1645 domain containing protein, putative, expressed
Bradi2g14940	1.97175	1.01e-07	AT1G75250.1 | RAD-like 6	LOC_Os05g50340.1 | MYB family transcription factor, putative, expressed
Bradi2g14970	-3.70854	1.77e-32	AT1G27680.1 | ADPGLC-PPase large subunit	LOC_Os05g50380.1 | glucose-1-phosphate adenylyltransferase large subunit, chloroplast precursor, putative, expressed
Bradi2g15570	-1.29036	2.68e-22	AT1G18530.1 | EF hand calcium-binding protein family	LOC_Os05g50180.1 | OsCML14 - Calmodulin-related calcium sensor protein, expressed
Bradi2g15690	-1.55479	2.04e-13	AT2G25625.1 |	LOC_Os05g49940.1 | expressed protein
Bradi2g15720	3.08043	4.03e-36	AT2G26640.1 | 3-ketoacyl-CoA synthase 11	LOC_Os05g49900.1 | 3-ketoacyl-CoA synthase, putative, expressed
Bradi2g15877	-1.74359	1.46e-30	AT4G11070.1 | WRKY family transcription factor	LOC_Os05g49620.1 | WRKY19, expressed
Bradi2g15965	-3.36144	1.02e-15	No hits found	LOC_Os11g31705.1 | expressed protein,LOC_Os05g04390.1 | expressed protein
Bradi2g16140	1.35052	7.77e-35	AT5G66470.1 | RNA binding;GTP binding	LOC_Os05g49220.2 | GTP-binding protein, putative, expressed
Bradi2g16290	1.6696	7.33e-34	AT2G34420.1 | photosystem II light harvesting complex gene B1B2	LOC_Os01g41710.1 | chlorophyll A-B binding protein, putative, expressed
Bradi2g16350	2.17111	3.61e-110	AT5G46420.1 | 16S rRNA processing protein RimM family	LOC_Os05g49130.1 | 16S rRNA processing protein RimM containing protein, expressed
Bradi2g16402	2.01955	2.14e-59	No hits found	LOC_Os05g49060.1 | uncharacterized protein ycf23, putative, expressed
Bradi2g16511	1.26297	3.78e-39	AT4G19080.1 | Protein of unknown function (DUF594)	LOC_Os04g05400.1 | expressed protein
Bradi2g16550	3.56246	3.6e-222	AT1G28480.1 | Thioredoxin superfamily protein	LOC_Os01g47760.1 | OsGrx_I1 - glutaredoxin subgroup III, expressed
Bradi2g16570	-1.45323	2.02e-08	AT5G03170.1 | FASCICLIN-like arabinogalactan-protein 11	LOC_Os01g47780.1 | fasciclin domain containing protein, expressed
Bradi2g16810	1.13627	1.14e-29	AT1G52230.1 | photosystem I subunit H2	LOC_Os05g48630.2 | expressed protein
Bradi2g16871	1.18382	3.05e-07	No hits found	No hits found
Bradi2g16873	1.58225	3.75e-12	No hits found	No hits found
Bradi2g17170	-1.64323	1.39e-15	AT4G13400.1 | 2-oxoglutarate (2OG) and Fe(II)-dependent oxygenase superfamily protein	LOC_Os05g48230.1 | expressed protein
Bradi2g17192	1.80676	1.93e-27	AT5G53460.3 | NADH-dependent glutamate synthase 1	LOC_Os05g48200.1 | glutamate synthase, chloroplast precursor, putative, expressed
Bradi2g17280	-1.16638	1.74e-08	AT5G57620.1 | myb domain protein 36	LOC_Os05g48010.1 | MYB family transcription factor, putative, expressed
Bradi2g17390	1.18387	7.61e-27	AT3G18390.1 | CRS1 / YhbY (CRM) domain-containing protein	LOC_Os05g47850.1 | chloroplastic group IIA intron splicing facilitator CRS1, chloroplast precursor, putative, expressed
Bradi2g17440	1.03326	2.37e-06	AT1G25370.1 | Protein of unknown function (DUF1639)	LOC_Os05g47810.1 | expressed protein
Bradi2g17500	1.57754	1.38e-08	AT1G67040.1 |	LOC_Os05g47790.1 | expressed protein
Bradi2g17530	-1.62932	2.27e-09	AT3G18280.1 | Bifunctional inhibitor/lipid-transfer protein/seed storage 2S albumin superfamily protein	LOC_Os05g47730.1 | LTPL153 - Protease inhibitor/seed storage/LTP family protein precursor, expressed
Bradi2g17550	-2.84876	2.41e-45	AT3G18280.1 | Bifunctional inhibitor/lipid-transfer protein/seed storage 2S albumin superfamily protein	LOC_Os05g47700.1 | LTPL152 - Protease inhibitor/seed storage/LTP family protein precursor, expressed
Bradi2g17702	1.07494	0.000229156	AT1G07740.1 | Tetratricopeptide repeat (TPR)-like superfamily protein	LOC_Os05g47510.1 | pentatricopeptide, putative, expressed
Bradi2g17710	-1.48259	1.49e-20	AT1G02520.1 | P-glycoprotein 11	LOC_Os01g50160.1 | MDR-like ABC transporter, putative, expressed
Bradi2g17720	-1.49194	3.92e-07	AT1G02520.1 | P-glycoprotein 11	LOC_Os01g50160.1 | MDR-like ABC transporter, putative, expressed
Bradi2g17820	-2.33918	9.48e-12	AT5G55090.1 | mitogen-activated protein kinase kinase kinase 15	LOC_Os05g46760.1 | STE_MEKK_ste11_MAP3K.19 - STE kinases include homologs to sterile 7, sterile 11 and sterile 20 from yeast, expressed
Bradi2g17982	1.29556	1.46e-06	AT5G26660.1 | myb domain protein 86	LOC_Os05g46610.1 | myb-like DNA-binding domain containing protein, putative, expressed
Bradi2g18030	3.70372	5.57e-84	AT1G80170.1 | Pectin lyase-like superfamily protein	LOC_Os05g46520.1 | polygalacturonase, putative, expressed
Bradi2g18040	-1.29788	1.11e-05	AT1G80170.1 | Pectin lyase-like superfamily protein	LOC_Os05g46520.1 | polygalacturonase, putative, expressed
Bradi2g18060	-1.29242	9.33e-45	AT1G80170.1 | Pectin lyase-like superfamily protein	LOC_Os05g46510.1 | polygalacturonase, putative, expressed
Bradi2g18120	-3.97015	2.09e-19	No hits found	LOC_Os05g46470.1 | expressed protein
Bradi2g18270	-1.26854	2.67e-05	AT3G42660.1 | transducin family protein / WD-40 repeat family protein	LOC_Os09g06560.1 | WD domain, G-beta repeat domain containing protein, expressed
Bradi2g18447	-1.74728	8.48e-08	AT3G45080.1 | P-loop containing nucleoside triphosphate hydrolases superfamily protein	LOC_Os11g30910.1 | sulfotransferase domain containing protein, expressed
Bradi2g18530	-1.3923	1.39e-10	AT5G64810.1 | WRKY DNA-binding protein 51	LOC_Os05g46020.1 | WRKY7, expressed
Bradi2g18573	-1.95486	6.12e-09	No hits found	No hits found
Bradi2g18650	1.36937	7.39e-30	AT1G71720.1 | Nucleic acid-binding proteins superfamily	LOC_Os05g45920.1 | S1 RNA binding domain containing protein, expressed
Bradi2g18740	1.65192	1.6e-08	AT5G24270.1 | Calcium-binding EF-hand family protein,AT5G24270.2 | Calcium-binding EF-hand family protein	LOC_Os05g45810.1 | calcineurin B, putative, expressed
Bradi2g19010	1.07414	8.58e-05	AT2G42750.1 | DNAJ heat shock N-terminal domain-containing protein	LOC_Os05g45350.2 | dnaJ domain containing protein, expressed
Bradi2g19450	-1.21649	1.23e-11	AT1G63640.1 | P-loop nucleoside triphosphate hydrolases superfamily protein with CH (Calponin Homology) domain	LOC_Os01g54080.1 | kinesin motor protein-related, putative, expressed
Bradi2g19780	3.027	2.96e-49	AT5G05880.1 | UDP-Glycosyltransferase superfamily protein	LOC_Os03g60960.1 | cytokinin-N-glucosyltransferase 1, putative, expressed
Bradi2g19850	3.21751	1.79e-23	AT4G35160.1 | O-methyltransferase family protein	LOC_Os05g43940.1 | O-methyltransferase, putative, expressed
Bradi2g19910	3.82041	6.53e-16	AT3G48310.1 | cytochrome P450, family 71, subfamily A, polypeptide 22	LOC_Os05g43910.1 | cytochrome P450, putative, expressed
Bradi2g20127	-1.3016	1.06e-17	No hits found	No hits found
Bradi2g20260	-1.31959	9.26e-05	AT4G21070.1 | breast cancer susceptibility1	LOC_Os05g43610.1 | ATBARD1/BARD1, putative, expressed
Bradi2g20380	3.18475	6.83e-52	AT2G30570.1 | photosystem II reaction center W	LOC_Os05g43310.1 | photosystem II reaction center W protein, chloroplast precursor, putative, expressed
Bradi2g20400	-1.21131	1.92e-22	AT1G06750.2 | P-loop containing nucleoside triphosphate hydrolases superfamily protein	LOC_Os05g43300.1 | expressed protein,LOC_Os05g43300.2 | expressed protein
Bradi2g20447	-1.78466	1.07e-37	AT1G19715.1 | Mannose-binding lectin superfamily protein	LOC_Os05g43240.3 | jacalin-like lectin domain containing protein, expressed
Bradi2g20460	1.01257	9.68e-29	AT1G09850.1 | xylem bark cysteine peptidase 3	LOC_Os05g43230.1 | oryzain alpha chain precursor, putative, expressed
Bradi2g20687	1.50496	2.84e-46	AT4G21380.1 | receptor kinase 3	LOC_Os05g42210.1 | serine/threonine-protein kinase receptor precursor, putative, expressed
Bradi2g20767	1.01658	2.59e-08	AT5G54660.1 | HSP20-like chaperones superfamily protein	LOC_Os05g42120.1 | heat shock protein, putative, expressed
Bradi2g20990	1.01603	0.000494772	ATCG00490.1 | ribulose-bisphosphate carboxylases	LOC_Os10g21268.1 | ribulose bisphosphate carboxylase large chain precursor, putative, expressed
Bradi2g21080	-1.69503	5.01e-08	AT5G48600.2 | structural maintenance of chromosome 3	LOC_Os05g41750.1 | RecF/RecN/SMC N terminal domain containing protein, expressed
Bradi2g21310	-2.23299	2.46e-22	AT5G07050.1 | nodulin MtN21 /EamA-like transporter family protein	LOC_Os05g41420.1 | auxin-induced protein 5NG4, putative, expressed
Bradi2g21790	-2.37619	8.17e-17	AT3G10660.1 | calmodulin-domain protein kinase cdpk isoform 2	LOC_Os05g41090.1 | CAMK_CAMK_like_CG18020d.1 - CAMK includes calcium/calmodulin depedent protein kinases, expressed
Bradi2g21830	-1.00858	0.0098615	AT3G43720.1 | Bifunctional inhibitor/lipid-transfer protein/seed storage 2S albumin superfamily protein	LOC_Os05g41030.1 | LTPL67 - Protease inhibitor/seed storage/LTP family protein precursor, expressed
Bradi2g21900	-1.11325	1.74e-10	AT3G44710.1 | Plant protein of unknown function (DUF247)	LOC_Os09g08160.1 | plant protein of unknown function domain containing protein, expressed
Bradi2g22230	5.07422	7.26e-63	AT4G11070.1 | WRKY family transcription factor	LOC_Os05g40070.1 | WRKY84, expressed
Bradi2g22241	4.97995	3.17e-73	AT2G40750.1 | WRKY DNA-binding protein 54	LOC_Os05g40060.1 | WRKY48, expressed
Bradi2g22284	-2.47796	1.1e-11	AT5G01870.1 | Bifunctional inhibitor/lipid-transfer protein/seed storage 2S albumin superfamily protein	LOC_Os05g40010.1 | LTPL17 - Protease inhibitor/seed storage/LTP family protein precursor, expressed
Bradi2g22340	1.98314	2.59e-10	AT2G30370.2 | allergen-related	LOC_Os05g39880.1 | expressed protein
Bradi2g22360	-1.37459	2.72e-08	AT5G46280.1 | Minichromosome maintenance (MCM2/3/5) family protein	LOC_Os05g39850.1 | MCM3 - Putative minichromosome maintenance MCM complex subunit 3, expressed
Bradi2g22410	3.39712	5.48e-128	AT3G08860.1 | PYRIMIDINE 4	LOC_Os05g39770.1 | aminotransferase, putative, expressed
Bradi2g22787	-1.62497	6.99e-09	No hits found	No hits found
Bradi2g22880	2.77673	2.45e-33	No hits found	LOC_Os05g38940.1 | expressed protein
Bradi2g23460	-2.26706	2.35e-19	AT2G37790.1 | NAD(P)-linked oxidoreductase superfamily protein	LOC_Os05g38230.2 | oxidoreductase, aldo/keto reductase family protein, putative, expressed
Bradi2g23550	-1.74081	2.65e-09	AT5G02010.1 | RHO guanyl-nucleotide exchange factor 7	LOC_Os05g38000.1 | ATROPGEF7/ROPGEF7, putative, expressed
Bradi2g23740	1.29782	6.06e-27	AT2G39980.1 | HXXXD-type acyl-transferase family protein	LOC_Os05g37660.1 | transferase family protein, putative, expressed
Bradi2g23837	-1.97238	1.64e-07	AT2G27690.1 | cytochrome P450, family 94, subfamily C, polypeptide 1	LOC_Os05g37250.1 | cytochrome P450, putative, expressed
Bradi2g23931	-1.36338	7.09e-31	AT2G27510.1 | ferredoxin 3	LOC_Os05g37140.2 | 2Fe-2S iron-sulfur cluster binding domain containing protein, expressed
Bradi2g24080	-1.00263	7.68e-07	AT1G09200.1 | Histone superfamily protein	LOC_Os04g34240.1 | histone H3, putative, expressed
Bradi2g24175	-1.93084	0.000496928	AT5G61890.1 | Integrase-type DNA-binding superfamily protein	LOC_Os05g36100.1 | AP2 domain containing protein, expressed
Bradi2g24197	-1.21243	0.00327908	AT4G01330.1 | Protein kinase superfamily protein	LOC_Os05g36050.1 | serine/threonine-protein kinase, putative, expressed
Bradi2g24420	1.08522	6.27e-28	AT1G35420.1 | alpha/beta-Hydrolases superfamily protein	LOC_Os05g35470.1 | dienelactone hydrolase family protein, expressed
Bradi2g24450	1.73663	6.27e-53	AT4G22200.1 | potassium transport 2/3	LOC_Os05g35410.1 | potassium channel AKT2/3, putative, expressed
Bradi2g24820	-1.01521	2.74e-06	No hits found	LOC_Os01g04040.1 | BBTI11 - Bowman-Birk type bran trypsin inhibitor precursor, putative, expressed
Bradi2g24910	-1.13661	0.0094103	AT5G09220.1 | amino acid permease 2	LOC_Os05g34980.1 | amino acid transporter, putative, expressed
Bradi2g24930	-1.1826	3.29e-08	AT1G11050.1 | Protein kinase superfamily protein	LOC_Os05g34950.1 | cysteine-rich receptor-like protein kinase 6 precursor, putative, expressed
Bradi2g24940	-2.18437	4.12e-23	AT5G20240.1 | K-box region and MADS-box transcription factor family protein	LOC_Os05g34940.2 | OsMADS4 - MADS-box family gene with MIKCc type-box, expressed
Bradi2g24980	1.59387	5.75e-11	AT4G25420.1 | 2-oxoglutarate (2OG) and Fe(II)-dependent oxygenase superfamily protein	LOC_Os05g34854.1 | gibberellin 20 oxidase 2, putative, expressed,LOC_Os05g34854.2 | gibberellin 20 oxidase 2, putative, expressed
Bradi2g25410	1.57622	8.28e-65	AT4G30720.1 | FAD/NAD(P)-binding oxidoreductase family protein	LOC_Os05g34040.1 | monooxygenase, putative, expressed,LOC_Os05g34040.2 | monooxygenase, putative, expressed
Bradi2g25470	1.97512	5.29e-28	AT5G16080.1 | carboxyesterase 17	LOC_Os05g33940.1 | alpha/beta hydrolase fold, putative, expressed
Bradi2g25760	-1.29498	2.24e-11	AT4G22745.1 | methyl-CPG-binding domain 1	LOC_Os05g33554.1 | methyl-binding domain protein MBD, putative, expressed
Bradi2g25850	-2.53168	5.9e-73	AT1G03220.1 | Eukaryotic aspartyl protease family protein	LOC_Os05g33400.1 | basic 7S globulin precursor, putative, expressed
Bradi2g26040	1.24157	7.56e-34	AT3G23600.1 | alpha/beta-Hydrolases superfamily protein	LOC_Os05g33100.1 | endo-1,3;1,4-beta-D-glucanase precursor, putative, expressed
Bradi2g26230	1.04064	1.91e-15	AT1G03290.2 |	LOC_Os10g16440.1 | CUE domain containing protein, expressed
Bradi2g26240	2.88934	1.17e-154	AT5G05480.1 | Peptide-N4-(N-acetyl-beta-glucosaminyl)asparagine amidase A protein	LOC_Os05g32820.1 | peptide-N4-asparagine amidase A, putative, expressed
Bradi2g26650	1.05751	1.03e-30	AT1G03160.1 | FZO-like	LOC_Os05g32390.1 | FZL, putative, expressed
Bradi2g26760	4.0259	1.83e-107	AT2G38750.1 | annexin 4	LOC_Os05g31750.1 | annexin, putative, expressed
Bradi2g26770	2.82164	9.03e-129	AT2G38760.1 | annexin 3	LOC_Os05g31760.1 | annexin, putative, expressed
Bradi2g27140	-1.28617	7.26e-05	AT4G16260.1 | Glycosyl hydrolase superfamily protein	LOC_Os05g31140.1 | glycosyl hydrolases family 17, putative, expressed
Bradi2g27180	-1.34892	1.17e-13	AT1G12920.1 | eukaryotic release factor 1-2	LOC_Os05g31020.1 | eukaryotic peptide chain release factor subunit 1-1, putative, expressed
Bradi2g27280	-3.58804	2.29e-10	No hits found	No hits found
Bradi2g27670	8.54765	1.93e-303	No hits found	LOC_Os05g30500.1 | expressed protein
Bradi2g27680	6.72309	2.9e-118	No hits found	LOC_Os05g30500.1 | expressed protein
Bradi2g27687	11.0086	2.04e-83	AT4G01410.1 | Late embryogenesis abundant (LEA) hydroxyproline-rich glycoprotein family	LOC_Os05g30490.1 | harpin-induced protein 1 domain containing protein, expressed
Bradi2g27700	1.2732	2.38e-22	AT1G02880.3 | thiamin pyrophosphokinase1	LOC_Os05g30454.1 | thiamin pyrophosphokinase 1, putative, expressed
Bradi2g27710	1.22357	1.29e-18	AT3G45980.1 | Histone superfamily protein	LOC_Os08g38300.1 | Core histone H2A/H2B/H3/H4 domain containing protein, putative, expressed
Bradi2g27847	1.10827	3.02e-06	AT3G06880.2 | Transducin/WD40 repeat-like superfamily protein	LOC_Os05g30010.1 | WD domain, G-beta repeat domain containing protein, expressed
Bradi2g27987	-1.16613	1.09e-16	AT3G45680.1 | Major facilitator superfamily protein	LOC_Os05g27304.1 | peptide transporter PTR2, putative, expressed
Bradi2g28133	2.15356	2.52e-09	No hits found	No hits found
Bradi2g28161	-2.95166	2.11e-16	AT3G53810.1 | Concanavalin A-like lectin protein kinase family protein	LOC_Os07g03860.1 | lectin-like receptor kinase 7, putative, expressed
Bradi2g28254	3.49685	1.05e-129	AT3G09390.1 | metallothionein 2A	LOC_Os12g38270.1 | metallothionein, putative, expressed
Bradi2g30370	1.09871	3.25e-35	AT5G14910.1 | Heavy metal transport/detoxification superfamily protein	LOC_Os05g27100.1 | expressed protein
Bradi2g30380	-1.36562	3.35e-10	AT2G40460.1 | Major facilitator superfamily protein	LOC_Os05g27010.1 | peptide transporter PTR3-A, putative, expressed
Bradi2g30695	5.11167	1.33e-101	AT3G56400.1 | WRKY DNA-binding protein 70	LOC_Os05g25770.1 | WRKY45, expressed
Bradi2g31580	-1.14132	5.33e-10	AT5G44635.1 | minichromosome maintenance (MCM2/3/5) family protein	LOC_Os05g14590.1 | MCM6 - Putative minichromosome maintenance MCM complex subunit 6, expressed
Bradi2g31957	-1.54472	0.000380322	AT5G24030.1 | SLAC1 homologue 3	LOC_Os01g28840.1 | C4-dicarboxylate transporter/malic acid transport protein, expressed
Bradi2g32230	3.12346	5.22e-19	AT5G53190.1 | Nodulin MtN3 family protein	LOC_Os05g12320.1 | nodulin MtN3 family protein, putative, expressed
Bradi2g32957	1.93888	5.15e-05	AT4G32870.1 | Polyketide cyclase/dehydrase and lipid transport superfamily protein	LOC_Os05g11210.1 | lachrymatory factor synthase, putative, expressed
Bradi2g33050	1.23735	6.35e-14	AT3G13730.1 | cytochrome P450, family 90, subfamily D, polypeptide 1,AT1G73340.1 | Cytochrome P450 superfamily protein	LOC_Os05g11130.1 | cytochrome P450, putative, expressed
Bradi2g33160	4.65403	4.83e-26	AT5G39150.1 | RmlC-like cupins superfamily protein	LOC_Os05g10830.1 | proteophosphoglycan ppg4, putative, expressed
Bradi2g33290	-1.52296	1.45e-07	AT4G26270.1 | phosphofructokinase 3	LOC_Os05g10650.1 | 6-phosphofructokinase, putative, expressed
Bradi2g33317	3.52308	1.61e-55	AT4G29260.1 | HAD superfamily, subfamily IIIB acid phosphatase	LOC_Os05g10210.1 | HAD superfamily phosphatase, putative, expressed
Bradi2g33323	4.12545	1.03e-26	No hits found	No hits found
Bradi2g33330	2.0362	7.49e-13	AT4G19090.1 | Protein of unknown function (DUF594)	LOC_Os06g03150.1 | expressed protein
Bradi2g33417	-1.52397	1.08e-19	AT3G16500.1 | phytochrome-associated protein 1	LOC_Os05g09480.1 | OsIAA16 - Auxin-responsive Aux/IAA gene family member, expressed
Bradi2g33450	-1.40123	3.92e-43	AT5G25880.1 | NADP-malic enzyme 3	LOC_Os05g09440.1 | NADP-dependent malic enzyme, chloroplast precursor, putative, expressed
Bradi2g33470	1.36794	2.71e-08	AT1G66235.1 |	LOC_Os10g24040.1 | transposon protein, putative, Pong sub-class, expressed,LOC_Os02g39130.1 | transposon protein, putative, Pong sub-class, expressed
Bradi2g33517	1.30553	1.62e-07	AT2G33670.1 | Seven transmembrane MLO family protein	LOC_Os05g09050.1 | MLO domain containing protein, putative, expressed
Bradi2g33686	2.78175	5.55e-31	AT4G02780.1 | Terpenoid cyclases/Protein prenyltransferases superfamily protein	LOC_Os02g17780.1 | ent-kaurene synthase, chloroplast precursor, putative, expressed
Bradi2g33930	2.46459	1.3e-39	AT3G24480.1 | Leucine-rich repeat (LRR) family protein	LOC_Os05g08770.1 | uncharacterized protein At4g06744 precursor, putative, expressed
Bradi2g34060	1.15845	6.13e-19	AT3G53150.1 | UDP-glucosyl transferase 73D1	LOC_Os10g09990.1 | cytokinin-O-glucosyltransferase 3, putative, expressed
Bradi2g34120	1.56436	1.06e-12	AT3G15630.1 |	LOC_Os05g08420.1 | expressed protein
Bradi2g34850	1.35309	3.27e-45	AT3G17180.1 | serine carboxypeptidase-like 33	LOC_Os05g06660.1 | OsSCP26 - Putative Serine Carboxypeptidase homologue, expressed
Bradi2g34858	-1.04315	0.000100863	No hits found	No hits found
Bradi2g35013	1.29154	0.00038379	No hits found	No hits found
Bradi2g35418	3.94091	1.92e-20	No hits found	No hits found
Bradi2g35440	1.53449	2.63e-30	AT3G14360.1 | alpha/beta-Hydrolases superfamily protein	LOC_Os05g06140.1 | lipase, putative, expressed
Bradi2g35450	3.76695	1.02e-61	AT3G14360.1 | alpha/beta-Hydrolases superfamily protein	LOC_Os05g06140.1 | lipase, putative, expressed
Bradi2g35767	1.89754	3.22e-48	AT3G14460.1 | LRR and NB-ARC domains-containing disease resistance protein	LOC_Os04g53496.1 | NBS-LRR disease resistance protein, putative, expressed
Bradi2g35900	1.03023	5.37e-07	AT1G76680.1 | 12-oxophytodienoate reductase 1	LOC_Os06g11240.1 | 12-oxophytodienoate reductase, putative, expressed
Bradi2g35907	2.04231	3.73e-08	AT1G76680.1 | 12-oxophytodienoate reductase 1	LOC_Os06g11210.1 | 12-oxophytodienoate reductase, putative, expressed
Bradi2g35980	1.40901	6.76e-18	AT3G62760.1 | Glutathione S-transferase family protein	LOC_Os01g27210.1 | glutathione S-transferase, putative, expressed
Bradi2g36130	1.84382	2.63e-75	AT2G47940.1 | DEGP protease 2	LOC_Os05g05480.1 | OsDegp6 - Putative Deg protease homologue, expressed
Bradi2g36612	4.1438	4.01e-40	No hits found	No hits found
Bradi2g36620	1.0201	0.000716296	No hits found	No hits found
Bradi2g36740	-1.50914	2.5e-18	AT1G09530.1 | phytochrome interacting factor 3	LOC_Os05g04740.1 | helix-loop-helix DNA-binding domain containing protein, expressed
Bradi2g36871	-1.2185	0.000191703	AT3G06210.1 | ARM repeat superfamily protein	LOC_Os12g26390.1 | expressed protein
Bradi2g36897	-1.31665	2.29e-42	AT2G47000.1 | ATP binding cassette subfamily B4	LOC_Os01g18670.1 | MDR-like ABC transporter, putative, expressed
Bradi2g36910	-1.05615	3.74e-26	AT3G62160.1 | HXXXD-type acyl-transferase family protein	LOC_Os05g04584.1 | transferase family protein, putative, expressed
Bradi2g37000	1.50719	2.04e-10	AT5G51890.1 | Peroxidase superfamily protein	LOC_Os05g04500.1 | peroxidase precursor, putative, expressed
Bradi2g37340	-2.26336	7.31e-14	AT3G53620.1 | pyrophosphorylase 4	LOC_Os05g02310.1 | soluble inorganic pyrophosphatase, putative, expressed
Bradi2g37455	-1.18616	0.000147623	No hits found	No hits found
Bradi2g37950	1.52117	1.74e-64	AT3G45600.1 | tetraspanin3	LOC_Os05g03140.1 | tetraspanin family protein, putative, expressed
Bradi2g38170	1.98221	5.67e-97	AT3G08510.2 | phospholipase C 2	LOC_Os05g03610.1 | phospholipase C, putative, expressed
Bradi2g38270	-1.39805	2.52e-16	AT3G07720.1 | Galactose oxidase/kelch repeat superfamily protein	LOC_Os09g07460.1 | kelch repeat protein, putative, expressed
Bradi2g38490	-2.77271	8.26e-52	AT2G47240.2 | AMP-dependent synthetase and ligase family protein,AT2G47240.1 | AMP-dependent synthetase and ligase family protein	LOC_Os05g04170.2 | AMP-binding enzyme, putative, expressed,LOC_Os05g04170.3 | AMP-binding enzyme, putative, expressed,LOC_Os05g04170.4 | AMP-binding enzyme, putative, expressed
Bradi2g38660	-1.04579	1.57e-17	AT4G33420.1 | Peroxidase superfamily protein	LOC_Os05g04380.1 | peroxidase precursor, putative, expressed
Bradi2g38765	-1.9701	9.13e-29	No hits found	LOC_Os05g02070.3 | expressed protein
Bradi2g39091	1.27844	8.4e-31	AT5G43470.1 | Disease resistance protein (CC-NBS-LRR class) family	LOC_Os10g03570.1 | RGH1A, putative, expressed
Bradi2g39260	2.30014	3.71e-09	AT2G38870.1 | Serine protease inhibitor, potato inhibitor I-type family protein	LOC_Os12g25090.2 | expressed protein
Bradi2g39265	2.4461	4.12e-17	AT2G38870.1 | Serine protease inhibitor, potato inhibitor I-type family protein	LOC_Os12g25090.2 | expressed protein
Bradi2g39280	1.44662	2.53e-09	AT2G38870.1 | Serine protease inhibitor, potato inhibitor I-type family protein	LOC_Os12g25090.2 | expressed protein
Bradi2g39290	3.72757	5.2e-42	AT2G38870.1 | Serine protease inhibitor, potato inhibitor I-type family protein	LOC_Os12g25090.2 | expressed protein
Bradi2g39460	-1.70221	2.36e-13	AT1G69550.1 | disease resistance protein (TIR-NBS-LRR class)	LOC_Os04g32940.1 | Leucine Rich Repeat family protein, expressed
Bradi2g39820	-1.14197	4.54e-36	AT1G53500.1 | NAD-dependent epimerase/dehydratase family protein	LOC_Os03g17000.3 | NAD dependent epimerase/dehydratase family domain containing protein, expressed
Bradi2g39950	1.09036	4.47e-27	AT5G13120.1 | cyclophilin 20-2	LOC_Os05g01270.1 | peptidyl-prolyl cis-trans isomerase, putative, expressed
Bradi2g39970	1.72539	2.97e-14	AT5G50915.2 | basic helix-loop-helix (bHLH) DNA-binding superfamily protein	LOC_Os05g01256.1 | helix-loop-helix DNA-binding domain containing protein, expressed
Bradi2g40040	1.37029	7.67e-52	AT2G33450.1 | Ribosomal L28 family	LOC_Os05g01110.1 | ribosomal protein L28 protein, putative, expressed
Bradi2g40130	-1.75421	1.49e-09	AT5G02950.1 | Tudor/PWWP/MBT superfamily protein	LOC_Os12g44130.1 | expressed protein
Bradi2g40507	1.28047	4.76e-46	AT5G17660.1 | tRNA (guanine-N-7) methyltransferase	LOC_Os01g35170.1 | tRNA methyltransferase, putative, expressed
Bradi2g40537	2.8684	1.73e-105	AT3G14770.1 | Nodulin MtN3 family protein	LOC_Os01g36070.1 | nodulin MtN3 family protein, putative, expressed
Bradi2g40570	-1.44105	8.04e-32	AT3G04880.1 | DNA-damage-repair/toleration protein (DRT102)	LOC_Os01g36090.1 | DNA-damage-repair/toleration protein DRT102, putative, expressed
Bradi2g40790	1.3603	1.3e-07	AT1G10360.1 | glutathione S-transferase TAU 18	LOC_Os10g38340.1 | glutathione S-transferase GSTU6, putative, expressed
Bradi2g41027	1.54425	2.24e-38	AT1G15390.1 | peptide deformylase 1A	LOC_Os01g37510.1 | peptide deformylase, putative, expressed
Bradi2g41210	1.05673	7.53e-25	AT4G29400.1 | Protein of unknown function (DUF3531)	LOC_Os01g37820.1 | oxidoreductase/ transition metal ion binding protein, putative, expressed
Bradi2g41530	-1.2511	2.96e-08	AT2G26150.1 | heat shock transcription factor A2	LOC_Os01g39020.1 | HSF-type DNA-binding domain containing protein, expressed
Bradi2g41560	1.50453	2.61e-60	AT1G29070.1 | Ribosomal protein L34	LOC_Os01g59060.1 | 50S ribosomal protein, putative, expressed
Bradi2g41890	1.63823	1.86e-59	AT5G57030.1 | Lycopene beta/epsilon cyclase protein	LOC_Os01g39960.1 | lycopene epsilon cyclase, chloroplast precursor, putative, expressed
Bradi2g41950	-1.06844	5.33e-19	AT1G17550.1 | homology to ABI2	LOC_Os01g40094.1 | protein phosphatase 2C, putative, expressed
Bradi2g42720	-1.24552	4.93e-15	AT1G17710.1 | Pyridoxal phosphate phosphatase-related protein	LOC_Os01g41660.1 | phosphoethanolamine/phosphocholine phosphatase, putative, expressed
Bradi2g42870	1.05958	1.3e-21	AT5G47390.1 | myb-like transcription factor family protein	LOC_Os01g41900.1 | Myb transcription factor, putative, expressed
Bradi2g43120	1.97581	3.97e-58	AT1G15520.1 | pleiotropic drug resistance 12	LOC_Os01g42380.1 | pleiotropic drug resistance protein, putative, expressed
Bradi2g43330	-1.62939	1.36e-16	AT1G52700.1 | alpha/beta-Hydrolases superfamily protein	LOC_Os01g42690.1 | OsPOP2 - Putative Prolyl Oligopeptidase homologue, expressed
Bradi2g43410	3.03825	3.89e-43	AT3G49340.1 | Cysteine proteinases superfamily protein	LOC_Os01g42780.1 | cysteine proteinase EP-B 2 precursor, putative, expressed
Bradi2g43420	-1.99873	7.06e-09	AT2G34080.1 | Cysteine proteinases superfamily protein	LOC_Os01g42780.1 | cysteine proteinase EP-B 2 precursor, putative, expressed
Bradi2g43680	1.11284	6.58e-38	AT5G11450.1 | Mog1/PsbP/DUF1795-like photosystem II reaction center PsbP family protein	LOC_Os01g43070.1 | psbP-related thylakoid lumenal protein 4, chloroplast precursor, putative, expressed
Bradi2g43710	1.35486	8.89e-35	AT5G63630.1 | P-loop containing nucleoside triphosphate hydrolases superfamily protein	LOC_Os01g43120.1 | DEAD/DEAH box helicase, putative, expressed
Bradi2g43790	-2.41906	2.15e-20	AT4G01070.1 | UDP-Glycosyltransferase superfamily protein	LOC_Os01g43280.1 | hydroquinone glucosyltransferase, putative, expressed
Bradi2g43797	-1.38967	1.36e-07	AT1G15910.1 | XH/XS domain-containing protein	LOC_Os01g44230.1 | transcription factor X1, putative, expressed
Bradi2g43950	-1.89008	1.76e-08	AT5G24030.1 | SLAC1 homologue 3	LOC_Os01g43460.1 | C4-dicarboxylate transporter/malic acid transport protein, expressed
Bradi2g44140	1.75828	1.13e-45	AT3G14690.1 | cytochrome P450, family 72, subfamily A, polypeptide 15	LOC_Os01g43710.1 | cytochrome P450 72A1, putative, expressed
Bradi2g44150	1.72413	7.69e-54	AT3G14680.1 | cytochrome P450, family 72, subfamily A, polypeptide 14	LOC_Os01g43750.1 | cytochrome P450 72A1, putative, expressed
Bradi2g44270	3.62464	1.54e-109	AT3G56400.1 | WRKY DNA-binding protein 70	LOC_Os05g25770.1 | WRKY45, expressed
Bradi2g44390	-1.61536	1.46e-06	AT2G30933.1 | Carbohydrate-binding X8 domain superfamily protein	LOC_Os01g44090.1 | X8 domain containing protein, expressed
Bradi2g44440	1.18582	6.16e-37	AT1G75350.1 | Ribosomal protein L31	LOC_Os01g44210.1 | 50S ribosomal protein L31, putative, expressed
Bradi2g44520	2.13025	1.59e-17	AT1G75250.1 | RAD-like 6	LOC_Os01g44390.2 | MYB family transcription factor, putative, expressed
Bradi2g44530	1.28119	4.88e-10	AT1G80670.1 | Transducin/WD40 repeat-like superfamily protein	LOC_Os01g44394.1 | mitotic checkpoint protein, putative, expressed
Bradi2g44540	1.05392	2.97e-14	AT4G24660.1 | homeobox protein 22	LOC_Os05g50310.1 | ZF-HD protein dimerisation region containing protein, expressed
Bradi2g44840	1.68292	3.17e-16	AT5G62770.1 | Protein of unknown function (DUF1645)	LOC_Os01g45250.1 | DUF1645 domain containing protein, putative, expressed
Bradi2g44856	1.2634	3.68e-20	AT5G14740.1 | carbonic anhydrase 2	LOC_Os01g45274.2 | carbonic anhydrase, chloroplast precursor, putative, expressed,LOC_Os01g45274.1 | carbonic anhydrase, chloroplast precursor, putative, expressed,LOC_Os01g45274.3 | carbonic anhydrase, chloroplast precursor, putative, expressed
Bradi2g44942	-1.01181	1.11e-10	AT5G15860.1 | prenylcysteine methylesterase	LOC_Os05g50170.2 | ATPCME, putative, expressed
Bradi2g45030	-2.71434	2.96e-34	AT2G01400.1 |	LOC_Os01g45640.1 | tat pathway signal sequence family protein, expressed
Bradi2g45117	3.37021	6.52e-23	AT1G14920.1 | GRAS family transcription factor family protein	LOC_Os01g45860.1 | GRAS family transcription factor domain containing protein, expressed
Bradi2g45150	1.15681	7.76e-11	AT5G63380.1 | AMP-dependent synthetase and ligase family protein	LOC_Os07g17970.1 | AMP-binding domain containing protein, expressed
Bradi2g45300	5.27449	5.1e-42	AT4G18550.1 | alpha/beta-Hydrolases superfamily protein	LOC_Os01g46290.1 | lipase, putative, expressed
Bradi2g45320	-1.06566	0.0076157	AT2G34070.1 | TRICHOME BIREFRINGENCE-LIKE 37	LOC_Os01g46350.1 | proteins of unknown function domain containing protein, expressed
Bradi2g45390	-1.28865	4.84e-14	AT1G30820.1 | CTP synthase family protein,AT4G20320.2 | CTP synthase family protein	LOC_Os01g46570.1 | CTP synthase, putative, expressed
Bradi2g45470	-2.76023	1.36e-10	AT2G29380.1 | highly ABA-induced PP2C gene 3	LOC_Os01g46760.1 | protein phosphatase 2C, putative, expressed
Bradi2g45520	-4.90387	1.62e-44	AT2G32830.1 | phosphate transporter 1;5	LOC_Os01g46860.1 | inorganic phosphate transporter, putative, expressed
Bradi2g45567	-1.19693	3.18e-10	AT2G46270.1 | G-box binding factor 3	LOC_Os01g46970.2 | transcription factor, putative, expressed
Bradi2g45730	1.20613	2.55e-39	AT3G27850.1 | ribosomal protein L12-C	LOC_Os01g47330.1 | ribosomal protein L7/L12 C-terminal domain containing protein, expressed
Bradi2g45757	1.45373	1.07e-52	AT1G60550.1 | enoyl-CoA hydratase/isomerase D	LOC_Os01g47350.1 | enoyl-CoA hydratase/isomerase family protein, putative, expressed
Bradi2g45950	-1.26489	5.31e-06	AT5G50890.1 | alpha/beta-Hydrolases superfamily protein	LOC_Os01g47610.1 | lipase class 3 family protein, putative, expressed
Bradi2g46093	1.90173	2.46e-67	AT1G28480.1 | Thioredoxin superfamily protein	LOC_Os01g47760.1 | OsGrx_I1 - glutaredoxin subgroup III, expressed
Bradi2g46140	1.28733	3.81e-12	AT1G34300.1 | lectin protein kinase family protein	LOC_Os01g47820.1 | S-locus-like receptor protein kinase, putative, expressed
Bradi2g46450	1.06759	3e-18	AT1G51100.1 |	LOC_Os01g48500.1 | expressed protein
Bradi2g46520	1.40564	5.87e-52	AT3G15190.1 | chloroplast 30S ribosomal protein S20, putative	LOC_Os01g48690.1 | ribosomal protein rpS20, putative, expressed
Bradi2g46640	-1.32065	3.01e-06	AT5G53390.1 | O-acyltransferase (WSD1-like) family protein	LOC_Os01g48874.1 | wax synthase, putative, expressed
Bradi2g46740	-1.20508	2.98e-10	AT3G18215.1 | Protein of unknown function, DUF599	LOC_Os02g19060.1 | expressed protein
Bradi2g47076	-1.06221	0.000525306	AT3G18260.1 | Reticulon family protein	LOC_Os05g47690.1 | reticulon domain containing protein, putative, expressed
Bradi2g47310	1.01941	1.68e-28	AT5G47770.1 | farnesyl diphosphate synthase 1	LOC_Os01g50050.1 | polyprenyl synthetase, putative, expressed
Bradi2g47360	-1.51543	1.52e-05	AT3G62150.1 | P-glycoprotein 21,AT2G47000.1 | ATP binding cassette subfamily B4,AT1G02520.1 | P-glycoprotein 11	LOC_Os01g50100.1 | ABC transporter, ATP-binding protein, putative, expressed,LOC_Os01g50160.1 | MDR-like ABC transporter, putative, expressed
Bradi2g47420	9.29398	2.35e-192	AT3G16520.3 | UDP-glucosyl transferase 88A1	LOC_Os01g50200.1 | UDP-glucoronosyl and UDP-glucosyl transferase domain containing protein, expressed
Bradi2g47480	1.16601	4.34e-07	AT4G26890.1 | mitogen-activated protein kinase kinase kinase 16	LOC_Os01g50370.1 | STE_MEKK_ste11_MAP3K.4 - STE kinases include homologs to sterile 7, sterile 11 and sterile 20 from yeast, expressed
Bradi2g47491	2.23057	5.26e-08	No hits found	No hits found
Bradi2g47550	-2.19834	2.34e-26	AT4G36470.1 | S-adenosyl-L-methionine-dependent methyltransferases superfamily protein	LOC_Os01g50610.1 | SAM dependent carboxyl methyltransferase, putative, expressed
Bradi2g47640	-2.07049	2.73e-11	AT1G12940.1 | nitrate transporter2.5	LOC_Os01g50820.1 | transporter, major facilitator family, putative, expressed
Bradi2g47720	1.1082	2.87e-25	AT5G24314.1 | plastid transcriptionally active7	LOC_Os01g50930.1 | expressed protein
Bradi2g47810	1.02007	0.000422884	AT3G21330.1 | basic helix-loop-helix (bHLH) DNA-binding superfamily protein	LOC_Os01g51140.2 | helix-loop-helix DNA-binding domain containing protein, expressed
Bradi2g47970	2.33195	8.28e-99	AT2G42690.1 | alpha/beta-Hydrolases superfamily protein	LOC_Os01g51360.2 | lipase, putative, expressed
Bradi2g48050	1.58641	1.77e-06	AT4G33870.1 | Peroxidase superfamily protein,AT5G66390.1 | Peroxidase superfamily protein	LOC_Os01g51550.1 | peroxidase family protein, expressed
Bradi2g48360	-3.05072	2.12e-42	AT3G24450.1 | Heavy metal transport/detoxification superfamily protein	LOC_Os01g52160.1 | heavy metal-associated domain containing protein, expressed
Bradi2g48730	1.58809	1.2e-14	AT4G18980.1 | AtS40-3	LOC_Os01g52730.1 | DUF584 domain containing protein, putative, expressed
Bradi2g48735	-1.62959	1.05e-09	AT4G21970.1 | Protein of unknown function, DUF584	LOC_Os01g52740.1 | expressed protein
Bradi2g48940	1.39441	3.7e-06	AT1G78780.2 | pathogenesis-related family protein	LOC_Os01g53090.1 | pathogen-related protein, putative, expressed
Bradi2g48990	1.42709	3.86e-30	AT3G24520.1 | heat shock transcription factor C1	LOC_Os01g53220.1 | HSF-type DNA-binding domain containing protein, expressed
Bradi2g49057	2.91169	4.32e-95	AT3G16520.3 | UDP-glucosyl transferase 88A1	LOC_Os01g53330.1 | anthocyanidin 5,3-O-glucosyltransferase, putative, expressed
Bradi2g49067	1.97878	6.82e-51	AT3G16520.3 | UDP-glucosyl transferase 88A1	LOC_Os01g53350.1 | anthocyanidin 5,3-O-glucosyltransferase, putative, expressed
Bradi2g49080	4.4214	2.69e-28	AT3G16520.3 | UDP-glucosyl transferase 88A1	LOC_Os05g45110.1 | anthocyanidin 5,3-O-glucosyltransferase, putative, expressed
Bradi2g49090	2.39783	7.44e-60	AT3G16520.3 | UDP-glucosyl transferase 88A1	LOC_Os01g53430.1 | anthocyanidin 5,3-O-glucosyltransferase, putative, expressed
Bradi2g49240	-1.24668	1.11e-05	AT5G38560.1 | Protein kinase superfamily protein	LOC_Os01g53640.1 | retrotransposon protein, putative, unclassified, expressed
Bradi2g49490	2.1643	6.82e-38	AT3G16490.1 | IQ-domain 26	LOC_Os01g53980.1 | IQ calmodulin-binding motif family protein, expressed
Bradi2g49747	-2.18959	1.3e-23	AT1G53140.1 | Dynamin related protein 5A	LOC_Os01g54420.1 | dynamin family protein, putative, expressed
Bradi2g49850	1.21237	9.53e-39	AT1G78630.1 | Ribosomal protein L13 family protein	LOC_Os01g54540.1 | ribosomal protein L13, putative, expressed
Bradi2g49870	1.92395	3.69e-78	AT1G06410.1 | trehalose-phosphatase/synthase 7	LOC_Os01g54560.1 | trehalose synthase, putative, expressed
Bradi2g50035	3.06788	2.84e-63	AT5G47220.1 | ethylene responsive element binding factor 2	LOC_Os01g54890.1 | ethylene-responsive transcription factor 2, putative, expressed
Bradi2g50280	-1.56932	1.52e-28	AT1G30040.1 | gibberellin 2-oxidase	LOC_Os01g55240.1 | gibberellin 2-beta-dioxygenase, putative, expressed
Bradi2g50580	3.9925	1.27e-20	AT1G52190.1 | Major facilitator superfamily protein	LOC_Os01g55610.1 | peptide transporter PTR2, putative, expressed
Bradi2g50850	1.22056	1.9e-29	AT4G37560.1 | Acetamidase/Formamidase family protein	LOC_Os01g55950.1 | acetamidase, putative, expressed
Bradi2g51030	1.62586	2.94e-54	AT5G45110.1 | NPR1-like protein 3	LOC_Os01g56200.1 | BTBA2 - Bric-a-Brac,Tramtrack, Broad Complex BTB domain with Ankyrin repeat region, expressed
Bradi2g51120	6.08975	1.63e-14	AT2G20340.1 | Pyridoxal phosphate (PLP)-dependent transferases superfamily protein	LOC_Os01g56380.1 | decarboxylase, putative, expressed
Bradi2g51140	1.35765	7.16e-34	AT2G34640.1 | plastid transcriptionally active 12	LOC_Os01g56350.2 | PTAC12, putative, expressed
Bradi2g51170	5.96058	9.34e-13	AT2G20340.1 | Pyridoxal phosphate (PLP)-dependent transferases superfamily protein	LOC_Os01g56380.1 | decarboxylase, putative, expressed
Bradi2g51210	1.667	4.14e-09	AT2G26975.1 | Ctr copper transporter family	LOC_Os01g56420.1 | ctr copper transporter family protein, putative, expressed
Bradi2g51440	1.55055	2.67e-24	AT3G14067.1 | Subtilase family protein	LOC_Os02g53970.1 | OsSub24 - Putative Subtilisin homologue, expressed
Bradi2g51530	-1.16757	1.34e-06	AT1G75450.1 | cytokinin oxidase 5	LOC_Os01g56810.1 | cytokinin dehydrogenase precursor, putative, expressed
Bradi2g51540	-1.5385	1.37e-26	AT1G19715.2 | Mannose-binding lectin superfamily protein	LOC_Os05g43240.3 | jacalin-like lectin domain containing protein, expressed
Bradi2g51560	-1.3916	9.4e-11	AT4G21410.1 | cysteine-rich RLK (RECEPTOR-like protein kinase) 29	LOC_Os04g12080.1 | TKL_IRAK_DUF26-lc.7 - DUF26 kinases have homology to DUF26 containing loci, expressed
Bradi2g51586	-1.36667	3.46e-40	AT4G37000.1 | accelerated cell death 2 (ACD2)	LOC_Os10g25030.1 | red chlorophyll catabolite reductase, putative, expressed
Bradi2g51592	-2.75905	3.68e-10	AT4G37000.1 | accelerated cell death 2 (ACD2)	LOC_Os10g25040.2 | red chlorophyll catabolite reductase, putative, expressed
Bradi2g51596	-1.42515	9e-06	AT3G22060.1 | Receptor-like protein kinase-related family protein	LOC_Os04g12220.1 | DUF domain containing protein, expressed
Bradi2g51696	1.53893	0.000944824	AT5G43150.1 |	LOC_Os01g57050.1 | expressed protein
Bradi2g51842	-2.83544	1.65e-46	AT4G21380.1 | receptor kinase 3	LOC_Os01g57510.1 | receptor protein kinase, putative, expressed
Bradi2g51940	-1.34711	3.49e-07	AT4G21380.1 | receptor kinase 3	LOC_Os01g57510.1 | receptor protein kinase, putative, expressed
Bradi2g52090	7.83929	4.72e-137	No hits found	LOC_Os01g58100.1 | polyphenol oxidase, putative, expressed
Bradi2g52101	3.22109	1.12e-19	No hits found	No hits found
Bradi2g52110	2.79935	1.44e-41	AT2G23620.1 | methyl esterase 1	LOC_Os01g57770.1 | OsPOP4 - Putative Prolyl Oligopeptidase homologue, expressed
Bradi2g52155	-2.57722	9.43e-12	AT3G20570.1 | early nodulin-like protein 9	LOC_Os01g57880.1 | plastocyanin-like domain containing protein, putative, expressed
Bradi2g52227	-1.03406	2.59e-09	AT2G37650.1 | GRAS family transcription factor	LOC_Os11g47890.1 | GRAS family transcription factor domain containing protein, expressed
Bradi2g52260	1.03029	3.5e-24	No hits found	LOC_Os01g58100.1 | polyphenol oxidase, putative, expressed
Bradi2g52295	1.76385	4.24e-07	No hits found	LOC_Os01g58130.1 | expressed protein
Bradi2g52317	-2.56099	2.56e-15	AT1G60420.1 | DC1 domain-containing protein	LOC_Os01g58194.1 | protein disulfide isomerase, putative, expressed
Bradi2g52510	2.76595	4.42e-95	AT5G50400.1 | purple acid phosphatase 27	LOC_Os01g58640.1 | nucleotide pyrophosphatase/phosphodiesterase, putative, expressed
Bradi2g52530	1.26985	1.29e-05	AT5G04010.1 | F-box family protein	LOC_Os01g58670.1 | expressed protein
Bradi2g52710	1.35179	2.88e-45	AT1G29070.1 | Ribosomal protein L34	LOC_Os01g59060.1 | 50S ribosomal protein, putative, expressed
Bradi2g52740	-1.16754	1.18e-24	AT2G30150.1 | UDP-Glycosyltransferase superfamily protein	LOC_Os01g59100.1 | cytokinin-N-glucosyltransferase 1, putative, expressed
Bradi2g52840	-1.16444	1.34e-13	AT3G14470.1 | NB-ARC domain-containing disease resistance protein	LOC_Os05g41290.1 | disease resistance RPP13-like protein 1, putative, expressed
Bradi2g52870	1.87147	1.94e-20	AT5G19360.1 | calcium-dependent protein kinase 34	LOC_Os01g59360.1 | CAMK_CAMK_like.10 - CAMK includes calcium/calmodulin depedent protein kinases, expressed
Bradi2g52881	1.37052	6.72e-05	AT3G56710.1 | sigma factor binding protein 1	LOC_Os05g32460.1 | VQ domain containing protein, putative, expressed
Bradi2g53170	1.80711	1.63e-63	AT3G03630.1 | cysteine synthase 26	LOC_Os01g59920.1 | cysteine synthase, chloroplast precursor, putative, expressed
Bradi2g53190	-1.09484	5.84e-12	AT3G01170.1 | Ribosomal protein L34e superfamily protein	LOC_Os01g59950.1 | pentatricopeptide repeat-containing protein, putative, expressed
Bradi2g53510	-1.52013	1.75e-06	AT2G40740.1 | WRKY DNA-binding protein 55	LOC_Os01g60600.1 | WRKY108, expressed
Bradi2g53890	1.05396	9.46e-19	AT4G28590.1 |	LOC_Os01g61320.1 | thioredoxin, putative, expressed
Bradi2g53940	1.12875	0.000124969	AT5G05520.1 | Outer membrane OMP85 family protein	LOC_Os05g39390.1 | outer membrane protein, OMP85 family protein, expressed
Bradi2g54010	-1.05568	5.91e-15	AT3G55990.1 | Plant protein of unknown function (DUF828)	LOC_Os01g61460.1 | leaf senescence related protein, putative, expressed
Bradi2g54020	2.72907	6.02e-22	AT3G10910.1 | RING/U-box superfamily protein	LOC_Os01g61470.1 | zinc finger, C3HC4 type domain containing protein, expressed
Bradi2g54367	-1.27595	0.000344145	AT2G39420.1 | alpha/beta-Hydrolases superfamily protein	LOC_Os01g62010.1 | hydrolase, alpha/beta fold family domain containing protein, expressed
Bradi2g54500	3.97497	3.31e-38	AT2G37430.1 | C2H2 and C2HC zinc fingers superfamily protein	LOC_Os01g62190.1 | ZOS1-15 - C2H2 zinc finger protein, expressed
Bradi2g54560	-2.80162	4.36e-24	AT2G28790.1 | Pathogenesis-related thaumatin superfamily protein	LOC_Os01g62260.1 | thaumatin, putative, expressed
Bradi2g54607	-1.9722	1.06e-12	AT3G46540.1 | ENTH/VHS family protein	LOC_Os01g62370.1 | ENTH domain containing protein, expressed
Bradi2g54690	2.16323	5.23e-16	AT5G60020.1 | laccase 17	LOC_Os01g62490.1 | laccase precursor protein, putative, expressed
Bradi2g54720	-2.29073	6.73e-14	AT5G43290.1 | WRKY DNA-binding protein 49	LOC_Os01g62514.1 | WRKY56, expressed
Bradi2g54810	-1.80789	7.73e-20	AT2G29380.1 | highly ABA-induced PP2C gene 3,AT1G07430.1 | highly ABA-induced PP2C gene 2	LOC_Os01g62760.1 | protein phosphatase 2C, putative, expressed
Bradi2g54980	-1.54328	1.87e-06	AT5G02010.1 | RHO guanyl-nucleotide exchange factor 7	LOC_Os01g62990.1 | ATROPGEF7/ROPGEF7, putative, expressed
Bradi2g55077	1.34645	2.05e-34	AT3G54090.1 | fructokinase-like 1	LOC_Os01g63220.1 | kinase, pfkB family, putative, expressed
Bradi2g55213	-1.19184	5.78e-07	No hits found	No hits found
Bradi2g55310	1.70178	4.79e-17	AT3G55840.1 | Hs1pro-1 protein	LOC_Os01g63690.1 | hs1, putative, expressed
Bradi2g55490	1.11678	1.65e-09	AT2G27690.1 | cytochrome P450, family 94, subfamily C, polypeptide 1	LOC_Os01g63930.1 | cytochrome P450, putative, expressed
Bradi2g55692	-1.05609	0.000186688	No hits found	No hits found
Bradi2g55694	-1.49509	7.42e-12	No hits found	No hits found
Bradi2g56033	-1.34102	2.73e-15	No hits found	LOC_Os10g04700.1 | OsFBX361 - F-box domain containing protein, expressed
Bradi2g56210	-2.29927	1.34e-24	AT3G19640.1 | magnesium transporter 4	LOC_Os01g64890.1 | CorA-like magnesium transporter protein, putative, expressed
Bradi2g56530	-1.124	2.79e-26	AT4G09160.1 | SEC14 cytosolic factor family protein / phosphoglyceride transfer family protein	LOC_Os01g65380.1 | patellin protein, putative, expressed
Bradi2g56537	1.07259	8e-27	AT1G34380.2 | 5\'-3\' exonuclease family protein	LOC_Os01g65400.1 | DNA polymerase I, putative, expressed,LOC_Os01g65400.4 | DNA polymerase I, putative, expressed,LOC_Os01g65400.3 | DNA polymerase I, putative, expressed,LOC_Os01g65400.2 | DNA polymerase I, putative, expressed
Bradi2g56607	-1.18527	4.97e-09	AT5G63810.1 | beta-galactosidase 10	LOC_Os01g65460.1 | beta-galactosidase precursor, putative, expressed
Bradi2g56630	1.02429	0.000110921	AT1G10280.1 | Core-2/I-branching beta-1,6-N-acetylglucosaminyltransferase family protein	LOC_Os01g65490.1 | DNA binding protein, putative, expressed
Bradi2g56750	2.00878	3.05e-52	AT1G72180.1 | Leucine-rich receptor-like protein kinase family protein	LOC_Os01g65650.1 | receptor-like protein kinase HAIKU2 precursor, putative, expressed
Bradi2g56767	1.92575	5.88e-09	AT1G44100.1 | amino acid permease 5	LOC_Os01g65670.1 | amino acid transporter, putative, expressed
Bradi2g56890	-1.63783	9.33e-23	AT1G21460.1 | Nodulin MtN3 family protein	LOC_Os01g65880.1 | nodulin MtN3 family protein, putative, expressed
Bradi2g56970	-7.98857	7.43e-49	AT5G09220.1 | amino acid permease 2	LOC_Os05g34980.1 | amino acid transporter, putative, expressed
Bradi2g57386	1.28439	3.65e-43	AT3G25480.1 | Rhodanese/Cell cycle control phosphatase superfamily protein	LOC_Os01g66600.1 | rhodanese-like, putative, expressed
Bradi2g57410	2.08512	9.42e-11	AT2G19130.1 | S-locus lectin protein kinase family protein	LOC_Os01g66610.1 | serine/threonine-protein kinase receptor precursor, putative, expressed
Bradi2g57460	1.11589	4.36e-09	AT5G48380.1 | BAK1-interacting receptor-like kinase 1	LOC_Os01g66820.1 | inactive receptor kinase At1g27190 precursor, putative, expressed
Bradi2g57500	1.02424	5.82e-23	AT2G31390.1 | pfkB-like carbohydrate kinase family protein	LOC_Os01g66940.1 | kinase, pfkB family, putative, expressed
Bradi2g57530	2.14792	1.53e-67	AT2G30695.2 | ,AT2G30695.1 |	LOC_Os01g66980.1 | expressed protein
Bradi2g57680	-1.08966	4.75e-10	AT2G31560.2 | Protein of unknown function (DUF1685)	LOC_Os11g17930.1 | expressed protein
Bradi2g57887	1.74931	2.07e-79	AT3G48500.1 | Nucleic acid-binding, OB-fold-like protein	LOC_Os01g67570.1 | PDE312/PTAC10, putative, expressed
Bradi2g57900	1.74245	4.64e-10	AT3G13080.1 | multidrug resistance-associated protein 3	LOC_Os01g67580.1 | multidrug resistance-associated protein, putative, expressed
Bradi2g58030	6.32001	2.41e-35	AT4G34400.1 | AP2/B3-like transcriptional factor family protein	LOC_Os01g67830.1 | B3 DNA binding domain containing protein, expressed
Bradi2g58310	3.13141	6.13e-57	No hits found	No hits found
Bradi2g58470	1.1336	5.46e-15	AT1G69870.1 | nitrate transporter 1.7	LOC_Os01g68510.1 | peptide transporter PTR2, putative, expressed
Bradi2g58590	1.12248	0.000781593	AT3G07350.1 | Protein of unknown function (DUF506)	LOC_Os01g68650.1 | plant-specific domain TIGR01615 family protein, expressed
Bradi2g58650	6.19317	6.4e-68	No hits found	LOC_Os01g68740.1 | keratin, type I cytoskeletal 9, putative, expressed
Bradi2g58720	-1.31432	0.00181749	AT5G57520.1 | zinc finger protein 2	LOC_Os09g26200.1 | ZOS9-11 - C2H2 zinc finger protein, expressed
Bradi2g58967	1.19972	9.08e-33	AT3G27180.1 | S-adenosyl-L-methionine-dependent methyltransferases superfamily protein	LOC_Os01g69120.1 | uncharacterized RNA methyltransferase pc1998, putative, expressed
Bradi2g59027	-1.33295	0.000256584	AT4G19970.1 |	LOC_Os01g69200.1 | regulatory protein, putative, expressed
Bradi2g59115	5.77538	2.71e-29	No hits found	LOC_Os01g69840.1 | expressed protein
Bradi2g59210	1.05901	5.08e-31	AT5G40950.1 | ribosomal protein large subunit 27	LOC_Os01g69950.1 | ribosomal protein L27, putative, expressed
Bradi2g59220	1.22216	5.44e-06	AT5G50710.1 |	LOC_Os01g69960.1 | expressed protein
Bradi2g59497	-1.33362	2e-17	AT3G26744.1 | basic helix-loop-helix (bHLH) DNA-binding superfamily protein	LOC_Os01g70310.2 | inducer of CBF expression 2, putative, expressed
Bradi2g59750	3.00363	8.3e-17	AT3G14260.1 | Protein of unknown function (DUF567)	LOC_Os01g70590.1 | DUF567 domain containing protein, putative, expressed
Bradi2g59810	-1.41585	1.88e-23	AT5G27690.1 | Heavy metal transport/detoxification superfamily protein	LOC_Os01g70710.1 | heavy metal-associated domain containing protein, expressed
Bradi2g60170	2.34279	2.89e-22	AT5G38020.1 | S-adenosyl-L-methionine-dependent methyltransferases superfamily protein	LOC_Os06g22440.1 | SAM dependent carboxyl methyltransferase, putative, expressed
Bradi2g60306	-1.15887	3.48e-05	AT5G14410.1 |	LOC_Os01g71210.1 | expressed protein
Bradi2g60331	2.4113	1.94e-18	AT4G25490.1 | C-repeat/DRE binding factor 1	LOC_Os09g35030.1 | dehydration-responsive element-binding protein, putative, expressed
Bradi2g60340	2.65062	4.64e-19	AT4G25470.1 | C-repeat/DRE binding factor 2	LOC_Os09g35030.1 | dehydration-responsive element-binding protein, putative, expressed
Bradi2g60503	-1.17129	2.91e-19	No hits found	LOC_Os04g01560.1 | expressed protein
Bradi2g60580	-1.1859	1.91e-09	AT2G01170.1 | bidirectional amino acid transporter 1	LOC_Os01g71740.1 | amino acid permease family protein, putative, expressed
Bradi2g60590	-1.70085	3.04e-50	AT2G01170.1 | bidirectional amino acid transporter 1	LOC_Os01g71740.1 | amino acid permease family protein, putative, expressed
Bradi2g60597	-1.97004	1.81e-28	AT2G01170.1 | bidirectional amino acid transporter 1	LOC_Os01g71740.1 | amino acid permease family protein, putative, expressed
Bradi2g60705	-1.60806	2.24e-19	AT5G04080.1 |	LOC_Os05g31470.1 | expressed protein
Bradi2g60760	-1.10587	2.28e-10	AT3G09270.1 | glutathione S-transferase TAU 8	LOC_Os01g72170.1 | glutathione S-transferase, putative, expressed
Bradi2g60898	4.86057	2.08e-220	AT5G48930.1 | hydroxycinnamoyl-CoA shikimate/quinate hydroxycinnamoyl transferase	LOC_Os08g43040.2 | transferase family protein, putative, expressed
Bradi2g60904	3.1451	2.78e-123	AT5G48930.1 | hydroxycinnamoyl-CoA shikimate/quinate hydroxycinnamoyl transferase	LOC_Os08g43040.1 | transferase family protein, putative, expressed
Bradi2g60970	1.2835	0.000126567	AT3G56970.1 | basic helix-loop-helix (bHLH) DNA-binding superfamily protein	LOC_Os01g72370.2 | helix-loop-helix DNA-binding domain containing protein, expressed
Bradi2g61000	2.4088	6.55e-58	AT3G57040.1 | response regulator 9	LOC_Os01g72330.1 | OsRR4 type-A response regulator, expressed
Bradi2g61050	1.22793	6.51e-05	AT3G56970.1 | basic helix-loop-helix (bHLH) DNA-binding superfamily protein	LOC_Os01g72370.1 | helix-loop-helix DNA-binding domain containing protein, expressed,LOC_Os01g72370.2 | helix-loop-helix DNA-binding domain containing protein, expressed
Bradi2g61150	2.6457	4.16e-41	AT1G76640.1 | Calcium-binding EF-hand family protein	LOC_Os01g72530.1 | OsCML31 - Calmodulin-related calcium sensor protein, expressed
Bradi2g61590	-1.14866	1.06e-14	No hits found	LOC_Os01g73250.1 | abscisic stress-ripening, putative, expressed
Bradi2g61960	1.15267	1.15e-21	AT5G19210.2 | P-loop containing nucleoside triphosphate hydrolases superfamily protein	LOC_Os01g73900.1 | DEAD-box ATP-dependent RNA helicase, putative, expressed
Bradi2g61965	1.13417	3.19e-14	No hits found	LOC_Os01g73940.1 | expressed protein
Bradi2g61990	-1.17664	1.8e-22	AT1G56280.1 | drought-induced 19	LOC_Os01g73960.1 | drought induced 19 protein, putative, expressed
Bradi2g62280	1.33479	1.22e-44	AT2G39670.1 | Radical SAM superfamily protein	LOC_Os01g74190.1 | radical SAM enzyme, putative, expressed
Bradi2g62341	-1.29007	1.24e-30	No hits found	No hits found
Bradi2g62510	-1.17404	1.22e-18	AT5G59780.3 | myb domain protein 59,AT5G59780.1 | myb domain protein 59	LOC_Os01g74410.1 | MYB family transcription factor, putative, expressed,LOC_Os05g02420.2 | expressed protein
Bradi3g00377	-1.79327	9.98e-13	AT5G66170.3 | sulfurtransferase 18	LOC_Os02g01220.1 | rhodanese-like domain containing protein, putative, expressed
Bradi3g00757	-1.21814	5.03e-23	AT3G46530.1 | NB-ARC domain-containing disease resistance protein	LOC_Os08g10440.1 | NBS-LRR disease resistance protein, putative, expressed
Bradi3g00910	-1.3354	8.62e-05	AT1G12240.1 | Glycosyl hydrolases family 32 protein	LOC_Os02g01590.1 | glycosyl hydrolases, putative, expressed
Bradi3g01110	2.65952	3.56e-132	AT4G15440.1 | hydroperoxide lyase 1	LOC_Os02g02000.1 | cytochrome P450, putative, expressed
Bradi3g01450	1.2656	7.12e-36	AT1G12800.1 | Nucleic acid-binding, OB-fold-like protein	LOC_Os02g02390.1 | S1 RNA binding domain containing protein, expressed
Bradi3g01470	-1.45393	1.32e-17	AT1G20630.1 | catalase 1	LOC_Os02g02400.1 | catalase isozyme A, putative, expressed,LOC_Os02g02400.2 | catalase isozyme A, putative, expressed
Bradi3g01620	1.61826	1.64e-62	AT1G42540.1 | glutamate receptor 3.3	LOC_Os02g02540.1 | glutamate receptor, putative, expressed
Bradi3g01770	1.0047	1.29e-20	AT2G17033.2 | pentatricopeptide (PPR) repeat-containing protein	LOC_Os02g02770.1 | PPR repeat domain containing protein, putative, expressed
Bradi3g02130	4.63404	6.19e-84	AT1G61680.1 | terpene synthase 14	LOC_Os02g02930.1 | terpene synthase, putative, expressed
Bradi3g02880	1.29319	0.00115722	AT5G62960.1 |	LOC_Os02g03790.1 | expressed protein
Bradi3g02990	1.07223	3.09e-07	AT1G75388.1 | conserved peptide upstream open reading frame 5	No hits found
Bradi3g03080	-1.26313	1.31e-11	AT5G14760.1 | L-aspartate oxidase	LOC_Os02g04170.2 | L-aspartate oxidase 1, putative, expressed,LOC_Os02g04170.1 | L-aspartate oxidase 1, putative, expressed
Bradi3g03270	1.49374	3.42e-50	AT2G43030.1 | Ribosomal protein L3 family protein	LOC_Os02g04460.1 | ribosomal protein L3, putative, expressed
Bradi3g03360	2.4067	2.46e-65	AT1G69740.1 | Aldolase superfamily protein	LOC_Os06g49110.3 | delta-aminolevulinic acid dehydratase, chloroplast precursor, putative, expressed
Bradi3g04710	1.41737	2.84e-08	AT4G04220.1 | receptor like protein 46	LOC_Os02g06600.1 | receptor-like protein kinase 2 precursor, putative, expressed
Bradi3g04930	-3.01668	6.34e-19	AT3G63410.1 | S-adenosyl-L-methionine-dependent methyltransferases superfamily protein	LOC_Os12g42090.2 | methyltransferase domain containing protein, putative, expressed
Bradi3g05160	1.1219	2.2e-32	AT5G08280.1 | hydroxymethylbilane synthase	LOC_Os02g07230.1 | porphobilinogen deaminase, chloroplast precursor, putative, expressed
Bradi3g05400	1.1795	3.27e-35	AT4G15110.1 | cytochrome P450, family 97, subfamily B, polypeptide 3	LOC_Os02g07680.1 | cytochrome P450, putative, expressed
Bradi3g05410	1.11527	5.81e-30	AT1G35830.1 | VQ motif-containing protein	LOC_Os02g07690.1 | VQ domain containing protein, putative, expressed
Bradi3g05480	3.19229	1.06e-28	AT1G58410.1 | Disease resistance protein (CC-NBS-LRR class) family,AT3G46730.1 | NB-ARC domain-containing disease resistance protein	LOC_Os03g26260.1 | NB-ARC domain containing protein, expressed
Bradi3g05570	1.66538	2.09e-23	AT4G10310.1 | high-affinity K+ transporter 1	LOC_Os02g07830.1 | OsHKT1;3 - Na+ transporter, expressed
Bradi3g05860	1.40753	7.32e-17	AT1G63370.1 | Flavin-binding monooxygenase family protein	LOC_Os10g40570.1 | flavin-containing monooxygenase family protein, putative, expressed
Bradi3g05867	1.47237	2.87e-49	AT1G63370.1 | Flavin-binding monooxygenase family protein,AT1G62620.1 | Flavin-binding monooxygenase family protein	LOC_Os10g40570.1 | flavin-containing monooxygenase family protein, putative, expressed
Bradi3g06020	-3.05819	2.72e-49	AT2G23060.1 | Acyl-CoA N-acyltransferases (NAT) superfamily protein	LOC_Os06g44100.1 | HLS, putative, expressed
Bradi3g06230	1.76763	1.59e-16	AT2G27920.2 | serine carboxypeptidase-like 51,AT2G27920.1 | serine carboxypeptidase-like 51	LOC_Os03g27590.1 | OsSCP18 - Putative Serine Carboxypeptidase homologue, expressed
Bradi3g06240	1.43436	2.32e-12	AT3G26300.1 | cytochrome P450, family 71, subfamily B, polypeptide 34	LOC_Os02g09200.1 | cytochrome P450 71D10, putative, expressed
Bradi3g06472	-1.268	5.71e-16	AT2G23290.1 | myb domain protein 70	LOC_Os02g09480.1 | myb-like DNA-binding domain containing protein, putative, expressed
Bradi3g06487	1.03189	1.28e-11	AT4G15490.1 | UDP-Glycosyltransferase superfamily protein	LOC_Os02g09510.1 | limonoid UDP-glucosyltransferase, putative, expressed
Bradi3g06590	-1.07943	4.22e-10	AT4G22130.1 | STRUBBELIG-receptor family 8	LOC_Os02g09740.1 | STRUBBELIG-RECEPTOR FAMILY 7 precursor, putative, expressed
Bradi3g06750	2.0558	3.12e-101	AT3G52960.1 | Thioredoxin superfamily protein	LOC_Os02g09940.1 | peroxiredoxin, putative, expressed
Bradi3g06790	3.80314	2.04e-18	AT1G76600.1 |	LOC_Os02g09980.1 | expressed protein
Bradi3g07360	1.14238	0.000319699	AT1G03370.1 | C2 calcium/lipid-binding and GRAM domain containing protein	LOC_Os02g10630.1 | GRAM and C2 domains containing protein, putative, expressed
Bradi3g07556	1.14949	2.03e-16	No hits found	No hits found
Bradi3g07563	1.70256	4.19e-15	No hits found	No hits found
Bradi3g07660	1.37004	6.71e-12	AT3G15620.1 | DNA photolyase family protein	LOC_Os02g10990.1 | FAD binding domain of DNA photolyase domain containing protein, expressed
Bradi3g07860	1.84906	1.44e-24	No hits found	LOC_Os06g05120.1 | expressed protein
Bradi3g07897	-1.12003	2.31e-20	AT2G25670.1 | ,AT4G32610.1 | copper ion binding,AT2G25670.2 |	LOC_Os01g08410.1 | early fruit mRNA, putative, expressed
Bradi3g08070	-1.36044	9.13e-17	AT3G47570.1 | Leucine-rich repeat protein kinase family protein	LOC_Os02g12400.1 | receptor-like protein kinase precursor, putative, expressed
Bradi3g08075	-2.55141	2.44e-33	AT3G47090.1 | Leucine-rich repeat protein kinase family protein	LOC_Os02g12450.1 | receptor-like protein kinase 2 precursor, putative, expressed
Bradi3g08160	2.89262	2.54e-114	AT5G42650.1 | allene oxide synthase	LOC_Os02g12690.1 | cytochrome P450, putative, expressed
Bradi3g08280	-1.46069	4.28e-20	AT5G56960.1 | basic helix-loop-helix (bHLH) DNA-binding family protein	LOC_Os02g12820.1 | helix-loop-helix DNA-binding domain containing protein, expressed
Bradi3g08430	-1.6564	7.45e-49	AT5G56750.1 | N-MYC downregulated-like 1	LOC_Os02g13150.1 | pollen-specific protein SF21, putative, expressed
Bradi3g08460	1.14251	1.31e-06	AT4G04480.1 |	LOC_Os02g13220.1 | F-box family protein, putative, expressed
Bradi3g08530	3.61967	3.82e-24	AT1G73010.1 | phosphate starvation-induced gene 2	LOC_Os02g13290.1 | phosphoethanolamine/phosphocholine phosphatase, putative, expressed
Bradi3g08750	-1.04298	6.37e-05	AT1G79770.1 | Protein of unknown function (DUF1677)	LOC_Os02g13620.1 | expressed protein
Bradi3g08815	3.77585	3.32e-19	AT1G53130.1 | Stigma-specific Stig1 family protein	LOC_Os05g18940.1 | STIGL3 - Stigma-specific Stig1 family protein precursor, putative, expressed
Bradi3g08870	-1.42707	9.74e-08	AT3G24520.1 | heat shock transcription factor C1	LOC_Os02g13800.1 | HSF-type DNA-binding domain containing protein, expressed
Bradi3g09597	1.89499	5.04e-07	AT4G23820.1 | Pectin lyase-like superfamily protein	LOC_Os02g15690.1 | polygalacturonase, putative, expressed
Bradi3g09600	1.1342	5.53e-09	No hits found	LOC_Os02g20040.1 | loricrin, putative, expressed
Bradi3g09660	1.50582	6.97e-56	AT4G01050.1 | thylakoid rhodanese-like	LOC_Os02g15750.1 | expressed protein
Bradi3g09700	-2.49699	5.41e-15	AT3G61670.1 | Protein of unknown function (DUF3133)	LOC_Os02g15820.1 | extra-large G-protein-related, putative, expressed
Bradi3g09730	1.31333	5.03e-44	AT1G35680.1 | Ribosomal protein L21	LOC_Os02g15900.1 | 50S ribosomal protein L21, chloroplast precursor, putative, expressed
Bradi3g09797	-2.82656	3.17e-70	AT3G18180.1 | Glycosyltransferase family 61 protein	LOC_Os06g28124.1 | glycosyltransferase, putative, expressed
Bradi3g09910	-1.36766	5.01e-06	AT3G07600.1 | Heavy metal transport/detoxification superfamily protein	LOC_Os09g09930.1 | heavy metal transport/detoxification protein, putative, expressed
Bradi3g10160	1.25208	1.56e-28	AT2G32230.1 | proteinaceous RNase P 1	LOC_Os02g17360.2 | PPR repeat domain containing protein, putative, expressed,LOC_Os02g17360.1 | PPR repeat domain containing protein, putative, expressed
Bradi3g10210	-1.15564	2.01e-31	AT1G79820.2 | Major facilitator superfamily protein	LOC_Os02g17500.1 | transporter family protein, putative, expressed,LOC_Os02g17500.2 | transporter family protein, putative, expressed
Bradi3g10330	2.6566	2.9e-33	AT1G67280.1 | Glyoxalase/Bleomycin resistance protein/Dioxygenase superfamily protein	LOC_Os02g17920.1 | glyoxalase family protein, putative, expressed
Bradi3g10370	-2.60158	1.51e-07	AT3G14470.1 | NB-ARC domain-containing disease resistance protein	LOC_Os02g18000.1 | disease resistance protein RGA2, putative, expressed
Bradi3g10430	-1.71619	3.19e-07	AT1G58170.1 | Disease resistance-responsive (dirigent-like protein) family protein	LOC_Os11g07690.1 | dirigent, putative, expressed
Bradi3g11007	-1.06606	0.000494059	AT1G29950.1 | basic helix-loop-helix (bHLH) DNA-binding superfamily protein	LOC_Os02g21090.2 | CPuORF33 - conserved peptide uORF-containing transcript, expressed
Bradi3g11150	1.17743	5.45e-08	AT5G63100.1 | S-adenosyl-L-methionine-dependent methyltransferases superfamily protein	LOC_Os02g28820.1 | expressed protein
Bradi3g11156	1.5209	2.29e-08	No hits found	LOC_Os02g24240.1 | expressed protein
Bradi3g11170	-1.13831	1.86e-26	AT2G16385.1 |	LOC_Os11g21804.1 | expressed protein
Bradi3g12450	2.13477	3.59e-39	AT5G24860.1 | flowering promoting factor 1	LOC_Os02g26210.1 | flowering promoting factor-like 1, putative, expressed
Bradi3g12577	1.04037	1.61e-12	No hits found	No hits found
Bradi3g12627	-1.33467	2.75e-13	AT2G36910.1 | ATP binding cassette subfamily B1	LOC_Os08g45030.1 | multidrug resistance protein, putative, expressed
Bradi3g12920	-1.86318	4.11e-10	AT5G23420.1 | high-mobility group box 6	LOC_Os08g01100.1 | HMG1/2, putative, expressed
Bradi3g13027	-1.46222	1.89e-11	AT3G44220.1 | Late embryogenesis abundant (LEA) hydroxyproline-rich glycoprotein family	LOC_Os08g01220.1 | harpin-induced protein 1 domain containing protein, expressed
Bradi3g13431	1.04576	0.000574709	No hits found	LOC_Os09g39310.1 | expressed protein
Bradi3g13527	-1.33039	8.95e-09	AT5G67150.1 | HXXXD-type acyl-transferase family protein	LOC_Os08g01950.1 | transferase family protein, putative, expressed
Bradi3g13590	-4.5236	8.17e-23	AT4G33420.1 | Peroxidase superfamily protein	LOC_Os08g02110.1 | peroxidase precursor, putative, expressed
Bradi3g13700	1.43722	3.54e-37	AT2G46750.1 | D-arabinono-1,4-lactone oxidase family protein	LOC_Os08g02230.1 | FAD-binding and arabino-lactone oxidase domains containing protein, putative, expressed
Bradi3g13970	1.05628	1.93e-23	AT1G67740.1 | photosystem II BY	LOC_Os08g02630.1 | photosystem II core complex proteins psbY, chloroplast precursor, putative, expressed
Bradi3g14181	1.02664	1.37e-33	AT1G08640.1 | Chloroplast J-like domain 1	LOC_Os08g03380.1 | heat shock protein DnaJ, putative, expressed
Bradi3g14360	-1.23293	0.00187909	AT5G03555.1 | permease, cytosine/purines, uracil, thiamine, allantoin family protein	LOC_Os02g44680.1 | allantoin permease, putative, expressed
Bradi3g14570	1.10084	1.03e-07	AT2G32300.1 | uclacyanin 1	LOC_Os08g04310.1 | plastocyanin-like domain containing protein, putative, expressed
Bradi3g14630	1.3118	2.06e-15	No hits found	LOC_Os08g04430.1 | expressed protein
Bradi3g14650	1.1276	9.55e-29	AT1G11430.1 | plastid developmental protein DAG, putative	LOC_Os08g04450.3 | DAG protein, chloroplast precursor, putative, expressed
Bradi3g14658	1.01734	1.03e-16	AT4G21350.1 | plant U-box 8	LOC_Os08g04470.1 | U box protein 8, putative, expressed
Bradi3g14710	4.2271	2.5e-23	AT4G16730.1 | terpene synthase 02,AT5G23960.1 | terpene synthase 21	LOC_Os08g04500.1 | terpene synthase, putative, expressed,LOC_Os08g04500.2 | terpene synthase, putative, expressed
Bradi3g14850	1.55447	6.03e-32	AT4G16820.1 | alpha/beta-Hydrolases superfamily protein	LOC_Os08g04800.1 | triacylglycerol lipase like protein, putative, expressed
Bradi3g14946	-3.59988	1.22e-20	No hits found	LOC_Os08g09290.1 | expressed protein
Bradi3g14990	-1.17072	1.03e-22	No hits found	LOC_Os04g53300.1 | polyphenol oxidase, putative, expressed
Bradi3g15027	1.60605	2.54e-37	AT1G11720.2 | starch synthase 3	LOC_Os08g09230.2 | starch synthase III, putative, expressed,LOC_Os08g09230.1 | starch synthase III, putative, expressed
Bradi3g15040	6.63132	1.99e-31	No hits found	LOC_Os01g58100.1 | polyphenol oxidase, putative, expressed
Bradi3g15087	1.18614	4.36e-06	AT3G50190.1 | Plant protein of unknown function (DUF247)	LOC_Os09g13410.1 | plant protein of unknown function domain containing protein, expressed
Bradi3g15750	2.69407	1.13e-64	AT3G29670.1 | HXXXD-type acyl-transferase family protein	LOC_Os08g07720.1 | transferase family protein, putative, expressed
Bradi3g15956	-3.11471	8.45e-53	AT5G23960.1 | terpene synthase 21	LOC_Os01g23530.1 | terpene synthase, putative, expressed
Bradi3g16070	1.44883	6.01e-12	AT1G10340.1 | Ankyrin repeat family protein,AT5G54700.1 | Ankyrin repeat family protein	LOC_Os06g19010.1 | cadmium tolerance factor, putative, expressed
Bradi3g16307	-1.68929	1.02e-34	AT5G16910.1 | cellulose-synthase like D2	LOC_Os08g06380.1 | CSLF6 - cellulose synthase-like family F; beta1,3;1,4 glucan synthase, expressed
Bradi3g16860	1.0179	3.4e-07	AT5G25930.1 | Protein kinase family protein with leucine-rich repeat domain,AT4G28490.1 | Leucine-rich receptor-like protein kinase family protein,AT5G65710.1 | HAESA-like 2	LOC_Os02g13510.1 | receptor-like protein kinase 5 precursor, putative, expressed
Bradi3g17165	-2.58305	9.78e-09	AT1G63910.1 | myb domain protein 103	LOC_Os08g05520.1 | myb-like DNA-binding domain containing protein, putative, expressed
Bradi3g17252	-1.21799	3.51e-27	AT2G23140.1 | RING/U-box superfamily protein with ARM repeat domain	LOC_Os08g01900.1 | armadillo/beta-catenin repeat family protein, putative, expressed
Bradi3g17515	1.19493	2.71e-09	No hits found	No hits found
Bradi3g17722	-1.08787	0.00027523	AT3G22240.1 |	LOC_Os08g10500.1 | expressed protein
Bradi3g17780	1.08455	2.29e-29	AT2G35060.1 | K+ uptake permease 11	LOC_Os04g52390.1 | potassium transporter, putative, expressed,LOC_Os09g38960.2 | potassium transporter, putative, expressed
Bradi3g17890	1.35694	8.4e-30	AT3G48930.1 | Nucleic acid-binding, OB-fold-like protein	LOC_Os04g42380.1 | ribosomal protein S17, putative, expressed
Bradi3g17920	1.15246	1.08e-21	AT4G39330.1 | cinnamyl alcohol dehydrogenase 9	LOC_Os10g29470.1 | dehydrogenase, putative, expressed
Bradi3g18120	1.06247	2.66e-23	AT4G37920.1 |	LOC_Os01g20110.1 | expressed protein
Bradi3g18210	1	7.5e-06	AT4G37340.1 | cytochrome P450, family 81, subfamily D, polypeptide 3	LOC_Os12g39300.1 | cytochrome P450, putative, expressed
Bradi3g18240	-1.44388	1.84e-11	AT1G47290.2 | 3beta-hydroxysteroid-dehydrogenase/decarboxylase isoform 1	LOC_Os03g29150.1 | NAD dependent epimerase/dehydratase family protein, putative, expressed,LOC_Os03g29150.2 | NAD dependent epimerase/dehydratase family protein, putative, expressed
Bradi3g18248	-1.30829	1.96e-09	AT3G06190.1 | BTB-POZ and MATH domain 2	LOC_Os08g13000.1 | MBTB20 - Bric-a-Brac, Tramtrack, Broad Complex BTB domain with Meprin and TRAF Homology MATH domain, expressed
Bradi3g18256	-1.61873	1.76e-06	AT3G06190.1 | BTB-POZ and MATH domain 2	LOC_Os08g13000.1 | MBTB20 - Bric-a-Brac, Tramtrack, Broad Complex BTB domain with Meprin and TRAF Homology MATH domain, expressed
Bradi3g18650	-1.09793	7.39e-11	AT3G23600.1 | alpha/beta-Hydrolases superfamily protein	LOC_Os08g14000.1 | retrotransposon protein, putative, Ty1-copia subclass, expressed
Bradi3g18657	-1.07928	2.85e-13	AT3G23600.2 | alpha/beta-Hydrolases superfamily protein	LOC_Os08g14109.1 | retrotransposon protein, putative, Ty1-copia subclass, expressed
Bradi3g19020	-1.43495	6.58e-25	AT5G57670.2 | Protein kinase superfamily protein	LOC_Os08g15060.1 | ATP binding protein, putative, expressed
Bradi3g19100	1.24398	2.13e-42	AT2G18710.1 | SECY homolog 1	LOC_Os08g15460.1 | preprotein translocase subunit secY, putative, expressed
Bradi3g19130	1.0049	1.3e-13	No hits found	LOC_Os08g15650.1 | expressed protein
Bradi3g19220	1.67341	1.48e-11	AT4G39490.1 | cytochrome P450, family 96, subfamily A, polypeptide 10	LOC_Os03g04530.1 | cytochrome P450, putative, expressed
Bradi3g19240	1.0301	9.77e-05	AT4G39490.1 | cytochrome P450, family 96, subfamily A, polypeptide 10	LOC_Os03g04530.1 | cytochrome P450, putative, expressed
Bradi3g19730	4.69947	6.05e-52	AT1G73040.1 | Mannose-binding lectin superfamily protein	LOC_Os01g24710.3 | jacalin-like lectin domain containing protein, expressed
Bradi3g19830	1.4006	0.000104173	AT5G11020.1 | Protein kinase superfamily protein	LOC_Os08g18920.1 | protein kinase domain containing protein, expressed
Bradi3g19940	1.00004	4.96e-07	AT5G11070.1 |	LOC_Os08g19670.1 | expressed protein
Bradi3g20660	1.04498	1.22e-27	AT1G54500.1 | Rubredoxin-like superfamily protein	LOC_Os08g23410.1 | rubredoxin family protein, putative, expressed
Bradi3g20720	1.28045	4.06e-24	AT3G50685.1 |	LOC_Os10g15300.1 | expressed protein
Bradi3g20840	-2.93511	1.62e-12	AT4G27670.1 | heat shock protein 21	LOC_Os10g07200.1 | hsp20/alpha crystallin family protein, putative, expressed
Bradi3g21077	-1.96512	3.46e-54	AT1G28220.1 | purine permease 3	LOC_Os09g29210.1 | purine permease, putative, expressed
Bradi3g21270	-2.42663	3.31e-16	AT5G17210.1 | Protein of unknown function (DUF1218)	LOC_Os05g35930.1 | expressed protein
Bradi3g21330	1.11914	1.99e-29	AT5G43745.1 | Protein of unknown function (DUF1012)	LOC_Os03g06720.1 | expressed protein
Bradi3g21480	-1.1636	4.88e-27	AT5G06710.1 | homeobox from Arabidopsis thaliana	LOC_Os10g01470.1 | homeobox associated leucine zipper, putative, expressed
Bradi3g21550	2.1696	6.17e-11	AT1G73300.1 | serine carboxypeptidase-like 2	LOC_Os10g01134.1 | OsSCP46 - Putative Serine Carboxypeptidase homologue, expressed
Bradi3g21670	1.37466	4.79e-20	AT2G32650.1 | RmlC-like cupins superfamily protein	LOC_Os02g54360.1 | enzyme of the cupin superfamily protein, putative, expressed
Bradi3g21806	-3.45938	1.74e-17	AT5G57580.1 | Calmodulin-binding protein,AT4G25800.2 | Calmodulin-binding protein	LOC_Os08g27170.1 | calmodulin binding protein, putative, expressed
Bradi3g22060	1.14639	0.000173093	AT2G46750.1 | D-arabinono-1,4-lactone oxidase family protein	LOC_Os08g02230.1 | FAD-binding and arabino-lactone oxidase domains containing protein, putative, expressed
Bradi3g22070	2.82247	1.02e-20	AT3G50180.1 | Plant protein of unknown function (DUF247)	LOC_Os08g26820.1 | plant protein of unknown function domain containing protein, expressed
Bradi3g22317	-1.80516	1.28e-06	AT3G09220.1 | laccase 7	LOC_Os10g20610.1 | laccase-15 precursor, putative, expressed
Bradi3g22845	-1.60086	4.52e-06	No hits found	No hits found
Bradi3g22950	3.71313	1.05e-41	AT3G29670.1 | HXXXD-type acyl-transferase family protein	LOC_Os02g28170.1 | transferase family protein, putative, expressed
Bradi3g23210	2.02375	1.18e-22	AT3G50180.1 | Plant protein of unknown function (DUF247)	LOC_Os08g26820.1 | plant protein of unknown function domain containing protein, expressed
Bradi3g23360	-1.04602	3.13e-08	AT1G78230.1 | Outer arm dynein light chain 1 protein	LOC_Os10g22980.1 | leucine rich repeat domain containing protein, putative, expressed,LOC_Os10g22980.2 | leucine rich repeat domain containing protein, putative, expressed,LOC_Os10g22980.4 | leucine rich repeat domain containing protein, putative, expressed
Bradi3g23675	2.95016	7.59e-17	No hits found	No hits found
Bradi3g24757	1.09215	2.5e-09	No hits found	No hits found
Bradi3g24760	1.33338	1.53e-37	AT1G18810.1 | phytochrome kinase substrate-related	LOC_Os10g26670.1 | expressed protein
Bradi3g25668	1.43572	3.25e-06	No hits found	No hits found
Bradi3g26391	2.404	1.6e-63	AT1G67090.1 | ribulose bisphosphate carboxylase small chain 1A	LOC_Os12g19381.1 | ribulose bisphosphate carboxylase small chain, chloroplast precursor, putative, expressed
Bradi3g26690	1.21476	0.00205552	AT4G34610.2 | BEL1-like homeodomain 6	LOC_Os03g06930.1 | homeodomain protein, putative, expressed
Bradi3g26840	-1.63916	3.14e-08	No hits found	LOC_Os10g28120.1 | glycosyl hydrolase, putative, expressed
Bradi3g26880	-1.57259	4.64e-18	AT3G54560.1 | histone H2A 11	LOC_Os03g53190.2 | Core histone H2A/H2B/H3/H4 domain containing protein, putative, expressed
Bradi3g27020	1.30783	1.75e-05	AT3G63240.1 | DNAse I-like superfamily protein	LOC_Os10g28660.1 | type I inositol-1,4,5-trisphosphate 5-phosphatase, putative, expressed
Bradi3g27203	2.66709	2.56e-05	No hits found	No hits found
Bradi3g27220	1.58356	1.91e-17	AT5G17860.1 | calcium exchanger 7	LOC_Os10g30070.1 | sodium/calcium exchanger protein, putative, expressed
Bradi3g27307	1.30315	2.16e-05	AT4G11175.1 | Nucleic acid-binding, OB-fold-like protein	LOC_Os04g16834.1 | translation initiation factor IF-1, chloroplast, putative, expressed
Bradi3g27500	-2.88914	2.79e-31	AT1G13110.1 | cytochrome P450, family 71 subfamily B, polypeptide 7	LOC_Os07g11739.1 | cytochrome P450, putative, expressed
Bradi3g27700	1.36748	5.49e-09	AT5G01520.1 | RING/U-box superfamily protein	LOC_Os10g30850.2 | zinc finger, RING-type, putative, expressed
Bradi3g27730	1.10963	4.95e-16	AT3G04550.1 |	LOC_Os10g30870.1 | expressed protein
Bradi3g27854	3.72476	1e-34	AT4G13180.1 | NAD(P)-binding Rossmann-fold superfamily protein	LOC_Os10g31780.1 | oxidoreductase, short chain dehydrogenase/reductase family domain containing protein, expressed
Bradi3g27960	1.84335	7.32e-60	AT2G33150.1 | peroxisomal 3-ketoacyl-CoA thiolase 3	LOC_Os10g31950.1 | 3-ketoacyl-CoA thiolase, peroxisomal precursor, putative, expressed
Bradi3g28060	1.0565	8.7e-33	AT3G04260.1 | plastid transcriptionally active 3	LOC_Os10g32540.1 | SAP domain containing protein, expressed
Bradi3g28302	3.93833	1.84e-30	No hits found	LOC_Os10g32930.1 | expressed protein
Bradi3g28304	2.65187	4.3e-20	No hits found	LOC_Os10g32930.1 | expressed protein
Bradi3g28306	2.36836	1.43e-40	No hits found	LOC_Os10g32930.1 | expressed protein
Bradi3g28390	1.09408	6.59e-17	AT2G34930.1 | disease resistance family protein / LRR family protein	LOC_Os10g33140.1 | hcrVf2 protein, putative, expressed
Bradi3g28450	-1.99448	2.28e-51	AT1G02205.2 | Fatty acid hydroxylase superfamily	LOC_Os10g33250.1 | WAX2, putative, expressed
Bradi3g28875	1.02485	0.00316705	AT3G17380.1 | TRAF-like family protein	LOC_Os10g33830.1 | MATH domain containing protein, expressed
Bradi3g28920	-1.31676	5.44e-31	AT2G28315.1 | Nucleotide/sugar transporter family protein	LOC_Os10g33920.1 | transporter-related, putative, expressed
Bradi3g29120	2.54072	2.08e-79	AT1G70520.1 | cysteine-rich RLK (RECEPTOR-like protein kinase) 2	LOC_Os11g28104.1 | TKL_IRAK_DUF26-lf.4 - DUF26 kinases have homology to DUF26 containing loci, expressed
Bradi3g29122	3.03314	8.74e-35	No hits found	LOC_Os10g34880.1 | ulp1 protease family, C-terminal catalytic domain containing protein, expressed
Bradi3g29125	3.44355	2.21e-34	No hits found	No hits found
Bradi3g29210	1.46548	2.68e-46	AT1G77670.1 | Pyridoxal phosphate (PLP)-dependent transferases superfamily protein	LOC_Os10g34350.1 | aminotransferase, classes I and II, domain containing protein, expressed
Bradi3g29220	-1.77307	3.1e-07	AT5G04890.1 | HSP20-like chaperones superfamily protein	LOC_Os05g51440.1 | hsp20/alpha crystallin family protein, putative, expressed
Bradi3g29580	-1.51626	1.55e-13	No hits found	LOC_Os10g34840.1 | RIPER6 - Ripening-related family protein precursor, expressed
Bradi3g29710	-3.52271	1.43e-45	AT2G15220.1 | Plant basic secretory protein (BSP) family protein	LOC_Os10g34910.1 | secretory protein, putative, expressed
Bradi3g29722	-1.2386	1.36e-19	AT2G15220.1 | Plant basic secretory protein (BSP) family protein	LOC_Os10g34910.1 | secretory protein, putative, expressed
Bradi3g30110	-1.09468	1.43e-17	AT2G23790.1 | Protein of unknown function (DUF607)	LOC_Os10g35770.1 | E2F-related protein, putative, expressed
Bradi3g30127	1.08872	4.07e-36	AT2G21385.1 | ,AT2G21385.3 |	LOC_Os09g36130.1 | expressed protein
Bradi3g30158	-1.95973	2.53e-08	AT1G63245.1 | CLAVATA3/ESR-RELATED 14	No hits found
Bradi3g30220	1.0317	1.22e-09	AT5G17540.1 | HXXXD-type acyl-transferase family protein	LOC_Os10g35950.1 | transferase family protein, putative, expressed
Bradi3g30500	1.9055	6.13e-57	AT1G32470.1 | Single hybrid motif superfamily protein	LOC_Os10g37180.1 | glycine cleavage system H protein, putative, expressed
Bradi3g30540	-2.05805	3.41e-18	AT4G10380.1 | NOD26-like intrinsic protein 5;1	LOC_Os10g36924.1 | aquaporin protein, putative, expressed
Bradi3g30757	1.23063	7.69e-48	AT5G54090.1 | DNA mismatch repair protein MutS, type 2	LOC_Os10g36530.2 | mutS domain V family protein, expressed,LOC_Os10g36530.1 | mutS domain V family protein, expressed
Bradi3g30770	7.85937	1.97e-21	AT2G01610.1 | Plant invertase/pectin methylesterase inhibitor superfamily protein	LOC_Os10g36500.2 | invertase/pectin methylesterase inhibitor family protein, putative, expressed
Bradi3g30805	1.24905	1.34e-07	No hits found	No hits found
Bradi3g30840	3.15733	1.6e-17	No hits found	LOC_Os10g37290.1 | DEFL6 - Defensin and Defensin-like DEFL family, expressed
Bradi3g30860	2.45132	8.08e-33	AT1G64660.1 | methionine gamma-lyase	LOC_Os10g37340.1 | cystathionine gamma-synthase, putative, expressed
Bradi3g31350	1.32242	2.05e-05	AT2G17030.1 | F-box family protein with a domain of unknown function (DUF295)	LOC_Os10g37570.1 | OsFBDUF49 - F-box and DUF domain containing protein, expressed
Bradi3g31655	1.16272	9.51e-05	AT2G42010.1 | phospholipase D beta 1	LOC_Os10g38060.1 | phospholipase D, putative, expressed,LOC_Os10g38060.2 | phospholipase D, putative, expressed
Bradi3g31697	2.05051	2.54e-76	AT2G45510.1 | cytochrome P450, family 704, subfamily A, polypeptide 2	LOC_Os10g38110.1 | cytochrome P450, putative, expressed
Bradi3g31704	3.82859	1.94e-29	AT1G10360.1 | glutathione S-transferase TAU 18	LOC_Os10g38140.1 | glutathione S-transferase, putative, expressed
Bradi3g31727	1.90172	3.16e-07	AT1G10360.1 | glutathione S-transferase TAU 18	LOC_Os10g38470.1 | glutathione S-transferase, putative, expressed
Bradi3g31750	-1.86807	5.64e-22	AT1G10370.1 | Glutathione S-transferase family protein	LOC_Os10g38470.1 | glutathione S-transferase, putative, expressed
Bradi3g31777	4.81502	2.01e-98	AT1G10360.1 | glutathione S-transferase TAU 18	LOC_Os10g38160.1 | glutathione S-transferase, putative, expressed
Bradi3g31820	1.11848	3.42e-18	AT1G10360.1 | glutathione S-transferase TAU 18	LOC_Os10g38590.1 | glutathione S-transferase, N-terminal domain containing protein, expressed
Bradi3g31827	1.68132	1.97e-20	AT1G10370.1 | Glutathione S-transferase family protein	LOC_Os10g38340.1 | glutathione S-transferase GSTU6, putative, expressed
Bradi3g31850	3.65051	4.86e-110	AT1G10370.1 | Glutathione S-transferase family protein	LOC_Os10g38700.1 | glutathione S-transferase, putative, expressed
Bradi3g31860	2.00546	9.58e-29	AT1G10370.1 | Glutathione S-transferase family protein	LOC_Os10g38700.1 | glutathione S-transferase, putative, expressed
Bradi3g31865	2.08301	1.23e-38	No hits found	LOC_Os07g07320.1 | glutathione S-transferase, putative, expressed
Bradi3g31880	1.44403	4.54e-09	AT1G59700.1 | glutathione S-transferase TAU 16	LOC_Os10g38740.1 | glutathione S-transferase, putative, expressed
Bradi3g31920	-2.93702	1.88e-42	AT1G01490.1 | Heavy metal transport/detoxification superfamily protein	LOC_Os10g38870.1 | heavy metal-associated domain containing protein, expressed
Bradi3g32100	1.31809	6.04e-46	AT2G46820.2 | photosystem I P subunit	LOC_Os10g39150.1 | expressed protein
Bradi3g32497	1.31115	1.98e-31	AT3G10405.1 |	LOC_Os10g39800.1 | expressed protein
Bradi3g32640	-1.09006	1.07e-10	AT5G61010.2 | exocyst subunit exo70 family protein E2	LOC_Os07g10920.4 | expressed protein
Bradi3g32690	1.08246	8.89e-32	AT3G53130.1 | Cytochrome P450 superfamily protein	LOC_Os10g39930.1 | cytochrome P450 97B2, putative, expressed
Bradi3g32820	1.54894	1.62e-49	AT1G63680.1 | acid-amino acid ligases;ligases;ATP binding;ATP binding;ligases	LOC_Os10g40130.1 | Mur ligase family protein, putative, expressed
Bradi3g33005	-1.1783	3.68e-06	No hits found	No hits found
Bradi3g33030	-1.58441	2.46e-28	AT1G12110.1 | nitrate transporter 1.1	LOC_Os10g40600.1 | peptide transporter PTR2, putative, expressed
Bradi3g33040	-1.66381	1.35e-52	AT1G12110.1 | nitrate transporter 1.1	LOC_Os10g40600.1 | peptide transporter PTR2, putative, expressed
Bradi3g33070	-1.04701	1.2e-11	AT4G25190.1 | Family of unknown function (DUF566)	LOC_Os10g40620.1 | expressed protein
Bradi3g33300	-1.16799	1.04e-06	AT4G17350.1 | Plant protein of unknown function (DUF828) with plant pleckstrin homology-like region	LOC_Os10g41060.1 | expressed protein
Bradi3g33355	-1.02228	0.000107159	AT2G44940.1 | Integrase-type DNA-binding superfamily protein	LOC_Os10g41130.1 | AP2 domain containing protein, expressed
Bradi3g33390	-1.44632	6.31e-24	AT1G11260.1 | sugar transporter 1	LOC_Os10g41190.1 | transporter family protein, putative, expressed
Bradi3g33410	-2.29326	1.44e-11	AT4G17460.1 | Homeobox-leucine zipper protein 4 (HB-4) / HD-ZIP protein	LOC_Os10g41230.1 | homeobox associated leucine zipper, putative, expressed
Bradi3g33537	-1.26244	7.69e-06	AT4G16970.1 | Protein kinase superfamily protein	LOC_Os10g41390.1 | protein kinase domain containing protein, expressed
Bradi3g33760	1.11268	3.86e-13	AT5G40250.1 | RING/U-box superfamily protein	LOC_Os10g41660.1 | zinc finger, C3HC4 type domain containing protein, expressed
Bradi3g33770	1.10988	1.07e-31	AT3G60210.1 | GroES-like family protein	LOC_Os10g41710.1 | chaperonin, putative, expressed
Bradi3g33957	-1.31523	4.29e-11	AT4G17980.1 | NAC domain containing protein 71	LOC_Os10g42130.1 | no apical meristem protein, putative, expressed
Bradi3g34174	-2.18618	2.23e-13	AT5G57990.1 | ubiquitin-specific protease 23	LOC_Os02g55180.1 | ubiquitin carboxyl-terminal hydrolase domain containing protein, expressed,LOC_Os02g46650.1 | ubiquitin carboxyl-terminal hydrolase domain containing protein, expressed,LOC_Os02g55180.2 | ubiquitin carboxyl-terminal hydrolase domain containing protein, expressed
Bradi3g34245	2.44494	7.02e-121	AT2G35500.1 | shikimate kinase like 2	LOC_Os10g42700.1 | CS domain containing protein, putative, expressed
Bradi3g34295	-1.76446	2.42e-17	AT1G65010.1 | Plant protein of unknown function (DUF827)	LOC_Os10g42640.1 | expressed protein
Bradi3g34320	-2.29944	7.72e-48	AT4G17940.1 | Tetratricopeptide repeat (TPR)-like superfamily protein	LOC_Os10g42610.1 | expressed protein
Bradi3g34457	1.9621	5.78e-31	AT1G73080.1 | PEP1 receptor 1	LOC_Os08g34640.1 | receptor-like protein kinase precursor, putative, expressed
Bradi3g34470	-1.15932	2.66e-07	AT1G73080.1 | PEP1 receptor 1	LOC_Os08g34640.1 | receptor-like protein kinase precursor, putative, expressed
Bradi3g34707	1.3856	4.44e-06	AT3G63520.1 | carotenoid cleavage dioxygenase 1	LOC_Os08g28240.1 | carotenoid cleavage dioxygenase, putative, expressed
Bradi3g34721	-1.5472	0.00162446	No hits found	LOC_Os08g28430.1 | hypothetical protein
Bradi3g34727	1.63381	1.56e-12	AT3G63520.1 | carotenoid cleavage dioxygenase 1	LOC_Os08g28240.1 | carotenoid cleavage dioxygenase, putative, expressed
Bradi3g34940	1.32189	5.47e-45	AT3G01480.1 | cyclophilin 38	LOC_Os08g29370.1 | peptidyl-prolyl cis-trans isomerase, chloroplast precursor, putative, expressed
Bradi3g35050	1.32306	5.25e-47	AT3G06730.1 | Thioredoxin z	LOC_Os08g29110.1 | thioredoxin, putative, expressed
Bradi3g35067	-1.03335	4.69e-07	AT5G44360.1 | FAD-binding Berberine family protein	LOC_Os02g14090.1 | berberine and berberine like domain containing protein, expressed
Bradi3g35236	1.01873	3.08e-22	No hits found	No hits found
Bradi3g35240	1.9025	4.26e-16	AT2G16050.1 | Cysteine/Histidine-rich C1 domain family protein	LOC_Os08g31170.1 | DC1 domain-containing protein, putative, expressed
Bradi3g35660	5.0868	1.8e-27	AT5G60710.1 | Zinc finger (C3HC4-type RING finger) family protein	LOC_Os03g28990.1 | zinc finger family protein, putative, expressed
Bradi3g35670	5.93149	3.48e-35	AT1G21680.1 | DPP6 N-terminal domain-like protein	LOC_Os03g28980.1 | WD40-like Beta Propeller Repeat family protein, expressed
Bradi3g35680	6.00157	1.89e-27	AT1G21680.1 | DPP6 N-terminal domain-like protein	LOC_Os03g28980.1 | WD40-like Beta Propeller Repeat family protein, expressed
Bradi3g35700	6.07657	5.23e-26	AT5G60710.1 | Zinc finger (C3HC4-type RING finger) family protein	LOC_Os03g28990.1 | zinc finger family protein, putative, expressed
Bradi3g35711	4.5812	8.13e-31	No hits found	LOC_Os03g28980.1 | WD40-like Beta Propeller Repeat family protein, expressed
Bradi3g36010	-1.6636	3.27e-09	AT5G62890.1 | Xanthine/uracil permease family protein	LOC_Os08g32500.1 | nucleobase-ascorbate transporter, putative, expressed
Bradi3g36190	-1.11517	0.000121554	AT1G65470.1 | chromatin assembly factor-1 (FASCIATA1) (FAS1)	LOC_Os01g67100.1 | expressed protein
Bradi3g36240	1.2845	8.77e-21	AT1G68090.1 | annexin 5	LOC_Os09g23160.1 | annexin, putative, expressed
Bradi3g36540	1.95293	3.6e-83	AT4G18550.1 | alpha/beta-Hydrolases superfamily protein	LOC_Os05g49840.1 | phospholipase, putative, expressed
Bradi3g36541	-1.08957	6.02e-06	No hits found	No hits found
Bradi3g36542	-1.06258	4.26e-06	No hits found	No hits found
Bradi3g36650	1.05359	3.5e-13	AT1G26761.1 | Arabinanase/levansucrase/invertase	LOC_Os08g33650.2 | SET domain-containing protein, putative, expressed
Bradi3g36760	1.05096	1.01e-19	AT3G47470.1 | light-harvesting chlorophyll-protein complex I subunit A4	LOC_Os08g33820.1 | chlorophyll A-B binding protein, putative, expressed
Bradi3g36797	-1.55616	1.78e-09	AT2G23950.1 | Leucine-rich repeat protein kinase family protein	LOC_Os08g34380.1 | receptor-like kinase, putative, expressed
Bradi3g36820	1.60063	4.05e-08	AT1G16060.1 | ARIA-interacting double AP2 domain protein	LOC_Os12g03290.1 | AP2 domain containing protein, expressed,LOC_Os08g34360.1 | AP2 domain containing protein, expressed,LOC_Os11g03540.1 | AP2 domain containing protein, expressed
Bradi3g37047	1.46037	7.15e-15	AT3G28910.1 | myb domain protein 30	LOC_Os08g33940.1 | MYB family transcription factor, putative, expressed
Bradi3g37100	1.35556	2.21e-07	AT1G51200.3 | A20/AN1-like zinc finger family protein	LOC_Os08g33880.1 | zinc finger A20 and AN1 domain-containing stress-associated protein, putative, expressed
Bradi3g37150	1.50553	7.15e-05	AT4G30460.1 | glycine-rich protein	No hits found
Bradi3g37171	-2.02287	1.97e-10	No hits found	LOC_Os08g34500.1 | expressed protein
Bradi3g37470	1.00475	0.00212352	AT5G20820.1 | SAUR-like auxin-responsive protein family	LOC_Os08g35110.1 | OsSAUR33 - Auxin-responsive SAUR gene family member, expressed
Bradi3g37530	-1.18257	8.33e-17	AT1G19230.2 | Riboflavin synthase-like superfamily protein	LOC_Os09g26660.1 | ferric reductase, putative, expressed
Bradi3g37595	1.86904	8.84e-38	AT5G20635.1 |	LOC_Os09g26999.1 | keratin-associated protein 5-4, putative, expressed
Bradi3g37600	-1.60932	1.73e-06	AT2G05940.1 | Protein kinase superfamily protein	LOC_Os08g35600.1 | tyrosine protein kinase domain containing protein, putative, expressed
Bradi3g37820	1.30581	0.00015625	AT2G45550.1 | cytochrome P450, family 76, subfamily C, polypeptide 4	LOC_Os08g39730.1 | cytochrome P450, putative, expressed
Bradi3g37940	-1.66415	2.4e-33	AT1G77760.1 | nitrate reductase 1	LOC_Os08g36480.1 | nitrate reductase, putative, expressed
Bradi3g38150	-1.6846	4.64e-07	AT3G19270.1 | cytochrome P450, family 707, subfamily A, polypeptide 4	LOC_Os08g36860.1 | cytochrome P450, putative, expressed
Bradi3g38167	-1.19297	2.82e-08	AT5G67020.1 |	LOC_Os08g36820.1 | expressed protein
Bradi3g38210	1.66457	7.03e-81	AT4G34020.1 | Class I glutamine amidotransferase-like superfamily protein	LOC_Os05g44330.5 | DJ-1 family protein, putative, expressed,LOC_Os05g44330.1 | DJ-1 family protein, putative, expressed
Bradi3g38227	-1.02943	5.12e-07	AT1G45207.2 | Remorin family protein	LOC_Os08g36760.1 | remorin C-terminal domain containing protein, putative, expressed
Bradi3g38300	-1.31465	2.7e-07	AT4G14480.1 | Protein kinase superfamily protein	LOC_Os03g47470.1 | STE_PAK_Ste20_STLK.4 - STE kinases include homologs to sterile 7, sterile 11 and sterile 20 from yeast, expressed
Bradi3g38540	-1.6967	4.32e-16	AT2G32300.1 | uclacyanin 1	LOC_Os08g37660.1 | plastocyanin-like domain containing protein, putative, expressed
Bradi3g38770	1.35908	8.66e-10	AT1G20140.1 | SKP1-like 4	LOC_Os08g28820.1 | Skp1 family, dimerisation domain containing protein, expressed
Bradi3g38777	1.382	1.88e-51	AT4G39970.1 | Haloacid dehalogenase-like hydrolase (HAD) superfamily protein	LOC_Os08g37940.1 | HAD-superfamily hydrolase subfamily IA, variant 3, putative, expressed
Bradi3g38881	-2.31057	1.16e-13	AT5G42510.1 | Disease resistance-responsive (dirigent-like protein) family protein	LOC_Os07g01680.1 | dirigent, putative, expressed
Bradi3g39077	1.46376	0.000178542	AT4G26590.1 | oligopeptide transporter 5	LOC_Os08g38400.1 | oligopeptide transporter, putative, expressed
Bradi3g39410	-1.28424	9.82e-13	AT4G34050.1 | S-adenosyl-L-methionine-dependent methyltransferases superfamily protein	LOC_Os08g38910.1 | caffeoyl-CoA O-methyltransferase, putative, expressed
Bradi3g39600	1.53043	1.6e-37	AT5G35690.1 |	LOC_Os08g39150.1 | expressed protein
Bradi3g39690	-1.06206	0.000234695	AT1G21240.1 | wall associated kinase 3	LOC_Os08g39180.1 | OsWAK73 - OsWAK receptor-like protein kinase, expressed
Bradi3g39700	1.77171	3.66e-23	AT1G21230.1 | wall associated kinase 5	LOC_Os08g39210.1 | OsWAK74 - OsWAK receptor-like protein kinase, expressed
Bradi3g39800	-1.38856	2.7e-17	AT5G47560.1 | tonoplast dicarboxylate transporter	LOC_Os08g39370.1 | citrate transporter, putative, expressed
Bradi3g39830	1.32153	8.35e-35	AT3G63540.1 | Mog1/PsbP/DUF1795-like photosystem II reaction center PsbP family protein	LOC_Os08g39430.1 | thylakoid lumenal 19 kDa protein, chloroplast precursor, putative, expressed
Bradi3g39920	1.50012	5.85e-20	AT5G26880.2 | AGAMOUS-like 26	LOC_Os08g39600.1 | RNA methyltransferase, TrmH family protein, putative, expressed
Bradi3g39997	1.82275	6.89e-41	AT2G44480.1 | beta glucosidase 17	LOC_Os08g39870.1 | Os8bglu28 - beta-glucosidase homologue, similar to Os4bglu12 exoglucanase, expressed
Bradi3g40007	4.55594	1.85e-66	AT2G44480.1 | beta glucosidase 17	LOC_Os08g39870.1 | Os8bglu28 - beta-glucosidase homologue, similar to Os4bglu12 exoglucanase, expressed
Bradi3g40250	-1.07767	7.14e-09	AT5G06740.1 | Concanavalin A-like lectin protein kinase family protein	LOC_Os08g40270.1 | lectin-like protein kinase, putative, expressed
Bradi3g40270	-1.18852	6.39e-17	AT5G66600.4 | Protein of unknown function, DUF547,AT5G66600.3 | Protein of unknown function, DUF547	LOC_Os08g40420.1 | ternary complex factor MIP1, putative, expressed
Bradi3g40382	-1.36704	2.74e-07	AT4G31330.1 | Protein of unknown function, DUF599	LOC_Os08g40940.1 | expressed protein
Bradi3g40830	-1.45761	5.07e-06	AT3G07390.1 | auxin-responsive family protein	LOC_Os08g41290.1 | AIR12, putative, expressed
Bradi3g40850	1.31383	3.62e-15	AT2G43130.1 | P-loop containing nucleoside triphosphate hydrolases superfamily protein	LOC_Os08g41340.1 | ras-related protein, putative, expressed
Bradi3g40900	1.08423	2.86e-30	AT4G14200.1 | Pentatricopeptide repeat (PPR) superfamily protein	LOC_Os08g41400.1 | expressed protein
Bradi3g41200	2.3874	3.85e-110	AT5G50400.1 | purple acid phosphatase 27	LOC_Os08g41880.1 | nucleotide pyrophosphatase/phosphodiesterase, putative, expressed
Bradi3g41320	-1.13855	1.73e-16	AT5G14120.1 | Major facilitator superfamily protein	LOC_Os08g42010.1 | nodulin, putative, expressed
Bradi3g41470	1.11466	1.56e-27	AT3G04070.2 | NAC domain containing protein 47	LOC_Os08g42400.1 | no apical meristem protein, putative, expressed
Bradi3g41543	1.83464	1.36e-21	AT5G61890.1 | Integrase-type DNA-binding superfamily protein	LOC_Os04g32620.1 | ethylene-responsive transcription factor ERF114, putative, expressed
Bradi3g41600	1.47572	3.23e-42	AT5G61820.1 |	LOC_Os08g42590.3 | mtN19, putative, expressed
Bradi3g41800	1.13111	5.21e-30	AT2G43560.1 | FKBP-like peptidyl-prolyl cis-trans isomerase family protein	LOC_Os08g42850.1 | peptidyl-prolyl cis-trans isomerase, FKBP-type, putative, expressed
Bradi3g41987	1.44255	1.23e-07	AT1G66950.1 | pleiotropic drug resistance 11	LOC_Os08g43120.1 | Plant PDR ABC transporter associated domain containing protein, expressed
Bradi3g42270	-1.59168	3.01e-10	AT3G03190.1 | glutathione S-transferase F11	LOC_Os08g43680.1 | glutathione S-transferase, C-terminal domain containing protein, expressed
Bradi3g42400	1.20409	1.37e-19	AT4G36040.1 | Chaperone DnaJ-domain superfamily protein	LOC_Os08g43490.1 | heat shock protein DnaJ, putative, expressed
Bradi3g42610	-1.5907	6.12e-13	AT1G09890.1 | Rhamnogalacturonate lyase family protein	LOC_Os08g44020.2 | rhamnogalacturonate lyase, putative, expressed
Bradi3g42627	2.7223	1.94e-39	AT5G57880.1 | multipolar spindle 1,AT2G34420.1 | photosystem II light harvesting complex gene B1B2,AT1G29930.1 | chlorophyll A/B binding protein 1	LOC_Os08g44180.1 | expressed protein,LOC_Os01g41710.1 | chlorophyll A-B binding protein, putative, expressed
Bradi3g42780	-1.99214	2.3e-08	AT4G33790.1 | Jojoba acyl CoA reductase-related male sterility protein	LOC_Os08g44360.1 | male sterility protein 2, putative, expressed
Bradi3g42990	-5.18774	6.83e-34	AT2G36690.1 | 2-oxoglutarate (2OG) and Fe(II)-dependent oxygenase superfamily protein	LOC_Os08g44590.1 | gibberellin 20 oxidase 2, putative, expressed
Bradi3g43143	-1.25451	3.79e-05	No hits found	No hits found
Bradi3g43360	1.38555	1.48e-44	AT3G02750.2 | Protein phosphatase 2C family protein	LOC_Os02g27220.1 | protein phosphatase 2C, putative, expressed
Bradi3g43800	1.17748	1.44e-37	AT2G16930.1 | Ribosomal protein L27 family protein	LOC_Os08g31219.1 | ribosomal protein L27, putative, expressed
Bradi3g44071	-1.26972	1.22e-05	AT3G48660.1 | Protein of unknown function (DUF 3339)	LOC_Os02g30470.1 | expressed protein
Bradi3g44197	-1.02131	8.69e-08	AT1G08260.1 | DNA polymerase epsilon catalytic subunit	LOC_Os02g30800.1 | POLE1 - Putative DNA polymerase epsilon catalytic subunit, expressed
Bradi3g44600	-1.09717	1.34e-30	AT3G56500.1 | serine-rich protein-related	LOC_Os02g32469.2 | expressed protein,LOC_Os02g32469.1 | expressed protein
Bradi3g44820	1.25381	3.46e-08	AT1G66240.1 | homolog of anti-oxidant 1	LOC_Os02g32814.1 | heavy metal-associated domain containing protein, expressed
Bradi3g44850	1.0128	7.6e-28	AT3G56160.1 | Sodium Bile acid symporter family	LOC_Os02g32930.1 | bile acid sodium symporter, putative, expressed
Bradi3g45050	-1.12731	6.54e-06	AT3G44326.1 | F-box family protein	LOC_Os02g33240.1 | OsFBX51 - F-box domain containing protein, expressed
Bradi3g45090	-2.52956	1.43e-14	AT5G46930.1 | Plant invertase/pectin methylesterase inhibitor superfamily protein	LOC_Os02g33130.1 | pectinesterase inhibitor domain containing protein, putative, expressed
Bradi3g45100	-1.98198	7.92e-09	AT5G46930.1 | Plant invertase/pectin methylesterase inhibitor superfamily protein	LOC_Os02g33130.1 | pectinesterase inhibitor domain containing protein, putative, expressed
Bradi3g45290	-1.80744	6.68e-11	AT1G09200.1 | Histone superfamily protein	LOC_Os04g34240.1 | histone H3, putative, expressed
Bradi3g45607	2.45959	1.33e-55	AT1G02850.2 | beta glucosidase 11	LOC_Os01g59840.1 | Os1bglu3 - beta-glucosidase homologue, similar to G. max isohydroxyurate hydrolase, expressed
Bradi3g45627	1.25877	3.93e-19	AT1G02850.2 | beta glucosidase 11	LOC_Os01g70520.1 | Os1bglu5 - beta-glucosidase homologue, similar to G. max isohydroxyurate hydrolase, expressed
Bradi3g45636	2.56863	4.05e-96	AT1G02850.2 | beta glucosidase 11	LOC_Os01g70520.1 | Os1bglu5 - beta-glucosidase homologue, similar to G. max isohydroxyurate hydrolase, expressed
Bradi3g45643	4.06964	1.64e-91	AT4G27830.1 | beta glucosidase 10	LOC_Os05g30350.2 | Os5bglu22 - beta-glucosidase homologue, similar to G. max isohydroxyurate hydrolase, expressed
Bradi3g45651	4.25735	4.44e-115	AT4G27830.1 | beta glucosidase 10	LOC_Os01g70520.1 | Os1bglu5 - beta-glucosidase homologue, similar to G. max isohydroxyurate hydrolase, expressed
Bradi3g45700	1.27095	2.63e-38	AT1G77490.1 | thylakoidal ascorbate peroxidase	LOC_Os02g34810.1 | OsAPx8 - Thylakoid-bound Ascorbate Peroxidase encoding gene 5,8, expressed
Bradi3g45930	3.26509	2.36e-39	AT1G59940.1 | response regulator 3	LOC_Os02g35180.1 | OsRR2 type-A response regulator, expressed
Bradi3g46030	1.65272	4.15e-52	AT1G53820.1 | RING/U-box superfamily protein	LOC_Os02g35329.1 | RING-H2 finger protein ATL3F, putative, expressed
Bradi3g46062	-1.99497	7.94e-11	No hits found	No hits found
Bradi3g46200	-1.04502	3.35e-16	AT5G58010.1 | LJRHL1-like 3	LOC_Os02g35660.1 | PTF1, putative, expressed
Bradi3g46540	-2.89122	8.55e-12	AT4G40020.1 | Myosin heavy chain-related protein	LOC_Os02g36350.1 | expressed protein
Bradi3g46710	1.03503	6.18e-07	No hits found	LOC_Os02g36530.1 | expressed protein
Bradi3g46760	-2.27628	2.67e-21	AT5G64550.1 | loricrin-related	LOC_Os02g36595.1 | expressed protein
Bradi3g46780	-2.49828	2.39e-17	AT5G15140.1 | Galactose mutarotase-like superfamily protein	LOC_Os02g36600.1 | aldose 1-epimerase, putative, expressed
Bradi3g46880	1.56463	1.4e-34	AT1G14150.1 | PsbQ-like 2	LOC_Os02g36850.1 | oxygen evolving enhancer protein 3, identical, putative, expressed
Bradi3g47041	1.04619	6.07e-19	AT1G51400.1 | Photosystem II 5 kD protein	LOC_Os02g37060.1 | photosystem II 5 kDa protein, chloroplast precursor, putative, expressed
Bradi3g47067	1.83868	1.2e-72	AT1G68890.1 | magnesium ion binding;thiamin pyrophosphate binding;hydro-lyases;catalytics;2-succinyl-5-enolpyruvyl-6-hydroxy-3-cyclohexene-1-carboxylic-acid synthases	LOC_Os02g37090.1 | hydrolase, alpha/beta fold family domain containing protein, expressed
Bradi3g47200	4.42316	9.1e-46	AT5G48290.1 | Heavy metal transport/detoxification superfamily protein	LOC_Os02g37280.1 | heavy metal transport/detoxification protein, putative, expressed
Bradi3g47340	-1.44623	1.26e-30	AT4G26690.1 | PLC-like phosphodiesterase family protein	LOC_Os02g37590.1 | glycerophosphoryl diester phosphodiesterase family protein, putative, expressed
Bradi3g47390	2.1184	1.51e-21	AT5G60900.1 | receptor-like protein kinase 1	LOC_Os04g12560.1 | receptor-like protein kinase, putative, expressed
Bradi3g47710	-1.08243	2.85e-05	AT4G24730.4 | Calcineurin-like metallo-phosphoesterase superfamily protein	LOC_Os02g38230.1 | high affinity nitrate transporter, putative, expressed
Bradi3g47800	-1.003	2.13e-09	AT1G13180.1 | Actin-like ATPase superfamily protein	LOC_Os02g38340.1 | actin, putative, expressed
Bradi3g48490	-1.20557	1.88e-24	AT3G25570.2 | Adenosylmethionine decarboxylase family protein	LOC_Os02g39790.1 | CPuORF9 - conserved peptide uORF-containing transcript, expressed
Bradi3g48530	1.11163	5.34e-24	AT5G48930.1 | hydroxycinnamoyl-CoA shikimate/quinate hydroxycinnamoyl transferase	LOC_Os02g39850.1 | transferase family protein, putative, expressed
Bradi3g49020	1.46608	6.51e-15	AT2G46690.1 | SAUR-like auxin-responsive protein family	LOC_Os10g36703.1 | CPuORF40 - conserved peptide uORF-containing transcript, expressed
Bradi3g49180	1.5485	1.8e-06	AT3G23250.1 | myb domain protein 15	LOC_Os02g41510.1 | MYB family transcription factor, putative, expressed
Bradi3g49190	1.91497	1.08e-25	AT3G23250.1 | myb domain protein 15	LOC_Os02g41510.1 | MYB family transcription factor, putative, expressed
Bradi3g49250	-1.5093	5.35e-26	AT2G37040.1 | PHE ammonia lyase 1	LOC_Os02g41630.2 | phenylalanine ammonia-lyase, putative, expressed
Bradi3g49255	-1.73758	2.89e-13	No hits found	No hits found
Bradi3g49280	-1.35768	2.08e-05	AT2G37040.1 | PHE ammonia lyase 1	LOC_Os02g41680.1 | phenylalanine ammonia-lyase, putative, expressed
Bradi3g49360	-1.52414	1.74e-64	AT2G37170.1 | plasma membrane intrinsic protein 2	LOC_Os02g41860.2 | aquaporin protein, putative, expressed
Bradi3g49770	-1.08154	1.11e-12	AT1G21230.1 | wall associated kinase 5	LOC_Os09g38910.1 | OsWAK92 - OsWAK receptor-like protein kinase, expressed
Bradi3g50060	1.01578	1.6e-19	AT1G12250.2 | Pentapeptide repeat-containing protein	LOC_Os02g42960.1 | thylakoid lumenal protein, putative, expressed
Bradi3g50100	1.09349	5.25e-25	AT1G62710.1 | beta vacuolar processing enzyme	LOC_Os02g43010.1 | vacuolar-processing enzyme precursor, putative, expressed
Bradi3g50220	-2.57988	9.81e-62	AT2G46680.1 | homeobox 7	LOC_Os02g43330.1 | homeobox associated leucine zipper, putative, expressed
Bradi3g50267	1.61341	8.88e-12	AT5G53550.2 | YELLOW STRIPE like 3	LOC_Os02g43410.1 | transposon protein, putative, unclassified, expressed
Bradi3g50300	2.41723	9.43e-21	AT1G05490.1 | chromatin remodeling 31	LOC_Os02g43460.1 | required to maintain repression 1, putative, expressed
Bradi3g50342	1.27473	4.49e-25	No hits found	No hits found
Bradi3g50390	1.31079	1.9e-42	AT4G17560.1 | Ribosomal protein L19 family protein	LOC_Os02g43600.1 | 50S ribosomal protein L19, chloroplast precursor, putative, expressed
Bradi3g50420	1.00501	7.12e-07	AT5G02890.1 | HXXXD-type acyl-transferase family protein	LOC_Os02g43670.1 | transferase family protein, putative, expressed
Bradi3g50440	-1.15414	8.54e-28	AT4G16800.1 | ATP-dependent caseinolytic (Clp) protease/crotonase family protein	LOC_Os02g43720.1 | enoyl-CoA hydratase/isomerase family protein, putative, expressed
Bradi3g50570	-2.01644	2.07e-24	AT5G07620.1 | Protein kinase superfamily protein	LOC_Os02g43870.1 | inactive receptor kinase At2g26730 precursor, putative, expressed
Bradi3g50740	5.04279	1.48e-20	AT1G65680.1 | expansin B2	LOC_Os02g44108.1 | expansin precursor, putative, expressed
Bradi3g50810	1.24321	1.32e-17	AT5G51460.3 | Haloacid dehalogenase-like hydrolase (HAD) superfamily protein,AT5G51460.1 | Haloacid dehalogenase-like hydrolase (HAD) superfamily protein	LOC_Os02g44230.2 | CPuORF22 - conserved peptide uORF-containing transcript, expressed,LOC_Os02g44230.3 | CPuORF22 - conserved peptide uORF-containing transcript, expressed
Bradi3g51100	-1.95212	6.75e-16	AT1G31050.1 | basic helix-loop-helix (bHLH) DNA-binding superfamily protein	LOC_Os02g45010.1 | ethylene-responsive protein related, putative, expressed
Bradi3g51110	-2.29395	2.09e-76	AT2G34930.1 | disease resistance family protein / LRR family protein	LOC_Os11g35410.1 | expressed protein
Bradi3g51120	-1.50867	1.85e-22	AT2G33190.1 | F-box family protein with a domain of unknown function (DUF295)	LOC_Os02g45000.1 | expressed protein
Bradi3g51280	-1.44013	3.6e-06	AT2G16990.1 | Major facilitator superfamily protein	LOC_Os02g44730.1 | tetracycline transporter protein, putative, expressed
Bradi3g51350	1.74498	1.02e-10	AT5G03555.1 | permease, cytosine/purines, uracil, thiamine, allantoin family protein	LOC_Os02g44680.1 | allantoin permease, putative, expressed
Bradi3g51480	-9.36719	5.31e-37	AT4G00910.1 | Aluminium activated malate transporter family protein	LOC_Os02g45160.1 | aluminum-activated malate transporter, putative, expressed
Bradi3g51810	1.0243	0.00248358	AT1G63840.1 | RING/U-box superfamily protein	LOC_Os02g45780.1 | zinc finger, C3HC4 type domain containing protein, expressed
Bradi3g51880	4.23609	4.43e-58	AT3G45070.1 | P-loop containing nucleoside triphosphate hydrolases superfamily protein	LOC_Os02g45890.1 | sulfotransferase domain containing protein, expressed
Bradi3g52065	-1.11032	0.000207062	No hits found	No hits found
Bradi3g52150	-1.11992	0.000129575	AT3G24140.1 | basic helix-loop-helix (bHLH) DNA-binding superfamily protein	LOC_Os02g46560.1 | helix-loop-helix DNA-binding protein, putative, expressed
Bradi3g52350	3.72681	7.41e-131	AT1G65060.1 | 4-coumarate:CoA ligase 3	LOC_Os02g46970.1 | AMP-binding domain containing protein, expressed
Bradi3g52427	-1.54893	1.27e-05	AT2G02040.1 | peptide transporter 2	LOC_Os02g47090.1 | peptide transporter PTR2, putative, expressed
Bradi3g52470	-1.15197	8.68e-08	AT3G23890.2 | topoisomerase II	LOC_Os02g47150.1 | DNA topoisomerase 2, putative, expressed
Bradi3g52600	-1.00659	2.85e-19	AT4G19420.1 | Pectinacetylesterase family protein	LOC_Os02g47400.1 | pectinacetylesterase domain containing protein, expressed
Bradi3g53113	1.41676	2.24e-10	No hits found	No hits found
Bradi3g53180	1.19071	1.31e-28	AT5G06740.1 | Concanavalin A-like lectin protein kinase family protein	LOC_Os02g48210.1 | lectin-like protein kinase, putative, expressed
Bradi3g53370	-1.00201	1.49e-14	AT3G12120.1 | fatty acid desaturase 2,AT3G12120.2 | fatty acid desaturase 2	LOC_Os02g48560.1 | fatty acid desaturase, putative, expressed
Bradi3g53730	-1.32695	1.22e-10	AT5G57710.1 | Double Clp-N motif-containing P-loop nucleoside triphosphate hydrolases superfamily protein	LOC_Os02g54720.1 | expressed protein
Bradi3g53790	1.78892	8.2e-23	AT1G70290.1 | trehalose-6-phosphatase synthase S8	LOC_Os02g54820.2 | trehalose-6-phosphate synthase, putative, expressed,LOC_Os02g54820.1 | trehalose-6-phosphate synthase, putative, expressed
Bradi3g53980	-1.01436	0.00169848	AT3G29670.1 | HXXXD-type acyl-transferase family protein	LOC_Os07g23150.1 | transferase family protein, putative, expressed
Bradi3g54060	-1.92634	1.31e-07	No hits found	LOC_Os02g55190.1 | expressed protein
Bradi3g54177	4.91862	1.73e-41	AT3G42640.1 | H(+)-ATPase 8	LOC_Os02g55400.1 | ATPase 8, plasma membrane-type, putative, expressed,LOC_Os06g08310.1 | plasma membrane ATPase, putative, expressed
Bradi3g54370	-1.56537	7.47e-10	AT5G34940.2 | glucuronidase 3	LOC_Os02g55870.1 | heparanase-like protein precursor, putative, expressed
Bradi3g54540	1.0405	2.76e-21	AT3G15900.1 |	LOC_Os02g56030.1 | expressed protein
Bradi3g54730	2.77075	5.06e-44	AT5G60700.1 | glycosyltransferase family protein 2	LOC_Os02g56260.1 | expressed protein
Bradi3g54902	2.97818	1.35e-23	No hits found	LOC_Os10g12200.1 | OsFBX380 - F-box domain containing protein, expressed
Bradi3g55040	2.706	1.33e-34	AT2G28630.1 | 3-ketoacyl-CoA synthase 12	LOC_Os02g56860.1 | 3-ketoacyl-CoA synthase, putative, expressed
Bradi3g55110	1.17747	6.94e-30	No hits found	LOC_Os02g56940.1 | expressed protein
Bradi3g55190	1.2365	5.35e-30	AT1G60000.1 | RNA-binding (RRM/RBD/RNP motifs) family protein	LOC_Os02g57010.1 | RNA recognition motif containing protein, putative, expressed
Bradi3g55850	1.36602	1.08e-07	AT4G11290.1 | Peroxidase superfamily protein	LOC_Os07g01410.1 | peroxidase precursor, putative, expressed
Bradi3g55870	1.09364	3.96e-25	AT5G04430.2 | binding to TOMV RNA 1L (long form)	LOC_Os02g57640.1 | KH domain containing protein, putative, expressed
Bradi3g56060	1.52841	1.58e-60	AT3G44890.1 | ribosomal protein L9	LOC_Os02g57670.1 | ribosomal L9, putative, expressed
Bradi3g56186	-1.33914	3.18e-07	No hits found	No hits found
Bradi3g57027	1.74086	1.35e-40	AT3G20930.1 | RNA-binding (RRM/RBD/RNP motifs) family protein	LOC_Os02g49820.1 | RNA recognition motif family protein, expressed
Bradi3g57200	-1.0013	1.62e-08	AT2G26310.1 | Chalcone-flavanone isomerase family protein	LOC_Os02g53810.1 | expressed protein
Bradi3g57267	3.24344	2.36e-19	AT3G13960.1 | growth-regulating factor 5	LOC_Os02g53690.1 | growth regulating factor protein, putative, expressed
Bradi3g57370	2.86526	4.74e-71	AT2G41940.1 | zinc finger protein 8	LOC_Os02g53530.1 | ZOS2-17 - C2H2 zinc finger protein, expressed
Bradi3g57470	1.01484	1.88e-14	AT5G06690.1 | WCRKC thioredoxin 1	LOC_Os02g53400.1 | thioredoxin, putative, expressed
Bradi3g57480	-1.00365	0.00248967	AT5G06700.1 | Plant protein of unknown function (DUF828)	LOC_Os02g53380.1 | expressed protein
Bradi3g57610	-1.36041	1.52e-12	AT5G55180.1 | O-Glycosyl hydrolases family 17 protein	LOC_Os02g53200.2 | glucan endo-1,3-beta-glucosidase precursor, putative, expressed
Bradi3g58060	3.04141	3.2e-18	AT5G55410.2 | Bifunctional inhibitor/lipid-transfer protein/seed storage 2S albumin superfamily protein	LOC_Os07g18750.1 | LTPL42 - Protease inhibitor/seed storage/LTP family protein precursor, expressed
Bradi3g58080	2.21969	4.82e-18	AT5G35525.1 | PLAC8 family protein	LOC_Os02g52550.1 | uncharacterized Cys-rich domain containing protein, putative, expressed
Bradi3g58780	1.62287	1.3e-67	AT5G65220.1 | Ribosomal L29 family protein	LOC_Os02g51790.1 | ribosomal protein L29, putative, expressed
Bradi3g58880	8.6318	1.74e-61	AT1G35830.1 | VQ motif-containing protein	LOC_Os02g51740.1 | VQ domain containing protein, putative, expressed
Bradi3g58915	4.72106	8.07e-16	AT2G22170.1 | Lipase/lipooxygenase, PLAT/LH2 family protein	LOC_Os02g51710.1 | wound/stress protein, putative, expressed
Bradi3g58960	-1.1394	4.65e-13	AT4G39770.1 | Haloacid dehalogenase-like hydrolase (HAD) superfamily protein	LOC_Os02g51680.1 | uncharacterized glycosyl hydrolase Rv2006/MT2062, putative, expressed
Bradi3g59120	1.07314	4.36e-28	AT4G39620.1 | Tetratricopeptide repeat (TPR)-like superfamily protein	LOC_Os02g51480.1 | PPR repeat domain containing protein, putative, expressed
Bradi3g59210	5.57703	2.48e-39	AT5G09360.1 | laccase 14	LOC_Os02g51440.1 | laccase precursor protein, putative, expressed
Bradi3g59260	-1.01145	0.000518414	AT5G39865.1 | Glutaredoxin family protein	LOC_Os02g51370.1 | glutaredoxin, putative, expressed
Bradi3g59520	-1.28706	9.18e-37	AT1G73590.1 | Auxin efflux carrier family protein	LOC_Os02g50960.1 | auxin efflux carrier component, putative, expressed
Bradi3g59810	-1.53988	1.3e-16	AT2G32990.1 | glycosyl hydrolase 9B8	LOC_Os02g50490.1 | endoglucanase, putative, expressed
Bradi3g59900	1.47353	1.11e-43	AT1G14780.1 | MAC/Perforin domain-containing protein	LOC_Os02g50340.1 | membrane attack complex component/perforin/complement C9, putative, expressed
Bradi3g60027	1.61954	1.4e-59	AT5G20720.2 | chaperonin 20	LOC_Os02g54060.1 | chaperonin, putative, expressed
Bradi3g60160	-1.95418	9.06e-51	AT4G33150.2 | lysine-ketoglutarate reductase/saccharopine dehydrogenase bifunctional enzyme	LOC_Os02g54254.1 | saccharopine dehydrogenase, putative, expressed
Bradi3g60250	4.20074	1.63e-222	AT4G27220.1 | NB-ARC domain-containing disease resistance protein	LOC_Os08g14850.1 | resistance protein, putative, expressed
Bradi3g60290	1.63623	2.58e-68	AT5G08400.2 | Protein of unknown function (DUF3531)	LOC_Os02g58120.1 | oxidoreductase/ transition metal ion binding protein, putative, expressed
Bradi3g60420	-1.09611	0.000748339	AT2G24490.2 | replicon protein A2	LOC_Os02g58220.1 | RPA2A - Putative single-stranded DNA binding complex subunit 2, expressed
Bradi3g60687	-1.6213	2.72e-09	AT1G73370.1 | sucrose synthase 6	LOC_Os04g24430.1 | sucrose synthase, putative, expressed,LOC_Os02g58480.1 | sucrose synthase, putative, expressed
Bradi3g60750	1.57107	1.87e-07	AT2G17290.1 | Calcium-dependent protein kinase family protein	LOC_Os02g58520.1 | CAMK_CAMK_like.16 - CAMK includes calcium/calmodulin depedent protein kinases, expressed
Bradi3g60920	1.70245	1.34e-73	AT2G21280.1 | NAD(P)-binding Rossmann-fold superfamily protein	LOC_Os02g58790.1 | cell division inhibitor, putative, expressed
Bradi3g60930	1.14544	1.03e-07	No hits found	LOC_Os09g01134.1 | expressed protein
Bradi3g61060	2.63805	1.36e-32	AT2G03200.1 | Eukaryotic aspartyl protease family protein	LOC_Os03g20290.1 | aspartic proteinase nepenthesin-1 precursor, putative, expressed
Bradi4g00100	-5.99206	6.5e-21	AT5G22090.1 | Protein of unknown function (DUF3049)	LOC_Os03g49830.1 | expressed protein
Bradi4g00460	1.20158	6.76e-26	AT5G40010.1 | AAA-ATPase 1	LOC_Os12g24320.1 | ATPase 3, putative, expressed
Bradi4g00630	1.3092	1.84e-09	No hits found	No hits found
Bradi4g00640	1.00264	5.31e-24	AT3G57180.1 | P-loop containing nucleoside triphosphate hydrolases superfamily protein	LOC_Os06g30380.1 | GTP binding protein, putative, expressed
Bradi4g00820	1.88613	0.000100264	No hits found	LOC_Os03g47190.1 | expressed protein
Bradi4g01100	1.0063	6.1e-21	AT5G17230.2 | PHYTOENE SYNTHASE	LOC_Os12g43130.1 | phytoene synthase, chloroplast precursor, putative, expressed
Bradi4g02060	-1.57802	7.4e-25	AT1G56010.2 | NAC domain containing protein 1	LOC_Os12g41680.1 | No apical meristem protein, putative, expressed
Bradi4g02287	-1.60439	2.94e-15	AT5G10530.1 | Concanavalin A-like lectin protein kinase family protein	LOC_Os12g41530.1 | cysteine-rich receptor-like protein kinase 8 precursor, putative, expressed
Bradi4g02557	-1.73959	9.17e-12	AT4G14580.1 | CBL-interacting protein kinase 4	LOC_Os03g43440.1 | CAMK_KIN1/SNF1/Nim1_like.17 - CAMK includes calcium/calmodulin depedent protein kinases, expressed
Bradi4g02570	1.03589	1.67e-17	AT5G28770.2 | bZIP transcription factor family protein,AT5G28770.3 | bZIP transcription factor family protein	LOC_Os12g40920.1 | bZIP transcription factor domain containing protein, expressed
Bradi4g02925	-2.41204	1.13e-34	AT3G18950.1 | Transducin/WD40 repeat-like superfamily protein	LOC_Os12g40260.1 | WD-40 repeat family protein, putative, expressed
Bradi4g03005	-1.28812	6.75e-05	AT3G50950.1 | HOPZ-ACTIVATED RESISTANCE 1	LOC_Os08g28540.1 | resistance protein LR10, putative, expressed
Bradi4g03197	2.66824	3.36e-65	AT3G50140.1 | Plant protein of unknown function (DUF247),AT5G22540.1 | Plant protein of unknown function (DUF247)	LOC_Os06g33350.1 | plant protein of unknown function domain containing protein, expressed
Bradi4g03450	2.24105	9.76e-14	AT3G28740.1 | Cytochrome P450 superfamily protein	LOC_Os12g39300.1 | cytochrome P450, putative, expressed
Bradi4g03460	1.52769	2.82e-41	AT1G24625.1 | zinc finger protein 7	LOC_Os12g39220.1 | ZOS12-08 - C2H2 zinc finger protein, expressed
Bradi4g03970	1.16057	2.1e-14	AT2G37630.1 | myb-like HTH transcriptional regulator family protein	LOC_Os12g38400.2 | MYB family transcription factor, putative, expressed
Bradi4g04089	-1.35859	1.73e-08	AT4G29180.2 | root hair specific 16	LOC_Os12g37980.1 | protein kinase domain containing protein, expressed
Bradi4g04491	1.4187	2.18e-08	AT1G73280.1 | serine carboxypeptidase-like 3	LOC_Os10g01110.1 | OsSCP44 - Putative Serine Carboxypeptidase homologue, expressed
Bradi4g04627	-1.52805	1.27e-10	AT1G48000.1 | myb domain protein 112	LOC_Os12g37690.1 | MYB family transcription factor, putative, expressed
Bradi4g04655	-1.46049	7.27e-13	AT3G50950.1 | HOPZ-ACTIVATED RESISTANCE 1,AT3G50950.2 | HOPZ-ACTIVATED RESISTANCE 1	LOC_Os12g37740.1 | resistance protein LR10, putative, expressed
Bradi4g04965	6.05123	1.5e-64	AT1G70080.1 | Terpenoid cyclases/Protein prenyltransferases superfamily protein	LOC_Os04g27340.1 | terpene synthase, putative, expressed
Bradi4g05271	5.90419	3.93e-32	AT5G18980.1 | ARM repeat superfamily protein	LOC_Os12g16080.1 | expressed protein
Bradi4g05274	5.23192	6.16e-100	No hits found	No hits found
Bradi4g05300	1.3906	1.89e-55	AT5G63310.1 | nucleoside diphosphate kinase 2	LOC_Os12g36194.1 | nucleoside diphosphate kinase, putative, expressed
Bradi4g05375	1.54979	3.26e-08	No hits found	No hits found
Bradi4g05500	1.29372	2.12e-18	AT4G15800.1 | ralf-like 33	LOC_Os12g35670.1 | RALFL4 - Rapid ALkalinization Factor RALF family protein precursor, expressed
Bradi4g05620	4.23069	1.16e-44	AT3G62950.1 | Thioredoxin superfamily protein	LOC_Os12g35340.1 | OsGrx_C11 - glutaredoxin subgroup III, expressed
Bradi4g05630	3.02348	7.58e-48	AT2G47870.1 | Thioredoxin superfamily protein	LOC_Os12g35330.1 | OsGrx_C12 - glutaredoxin subgroup III, expressed
Bradi4g05650	3.8947	4.4e-38	AT3G62950.1 | Thioredoxin superfamily protein	LOC_Os12g35340.1 | OsGrx_C11 - glutaredoxin subgroup III, expressed
Bradi4g05730	-2.30118	1.33e-59	AT4G32300.1 | S-domain-2 5	LOC_Os04g23720.1 | lectin protein kinase family protein, putative, expressed
Bradi4g05734	-1.64755	4.89e-05	No hits found	No hits found
Bradi4g06000	1.43995	8.31e-47	AT3G04710.1 | ankyrin repeat family protein	LOC_Os12g40780.1 | ankyrin repeat domain-containing protein 44, putative, expressed
Bradi4g06396	1.49899	4.12e-08	AT2G35760.1 | Uncharacterised protein family (UPF0497)	LOC_Os03g10030.1 | membrane associated DUF588 domain containing protein, putative, expressed
Bradi4g06600	1.12469	0.000106347	No hits found	LOC_Os12g40750.1 | pectinesterase inhibitor domain containing protein, putative, expressed
Bradi4g06611	1.34255	5.18e-07	AT3G07040.1 | NB-ARC domain-containing disease resistance protein	LOC_Os02g19750.1 | NBS-LRR type disease resistance protein, putative, expressed
Bradi4g06670	1.03155	1.76e-33	AT2G14880.1 | SWIB/MDM2 domain superfamily protein	LOC_Os12g32280.1 | SWIB/MDM2 domain containing protein, expressed
Bradi4g06867	1.3227	3.79e-10	AT1G69120.1 | K-box region and MADS-box transcription factor family protein	LOC_Os12g31748.2 | OsMADS20 - MADS-box family gene with MIKCc type-box, expressed
Bradi4g07100	2.02544	1.03e-36	AT1G78160.1 | pumilio 7	LOC_Os12g31000.1 | pumilio-family RNA binding repeat domain containing protein, expressed
Bradi4g07130	7.2146	1.08e-53	AT5G45890.1 | senescence-associated gene 12	LOC_Os09g38920.1 | thiol protease SEN102 precursor, putative, expressed
Bradi4g07210	1.33402	1.16e-11	AT1G74790.1 | catalytics	LOC_Os03g48540.1 | expressed protein
Bradi4g07240	1.94381	8.79e-38	AT5G39970.1 | catalytics	LOC_Os03g48540.1 | expressed protein
Bradi4g07248	1.01476	4.77e-33	AT5G39970.1 | catalytics	LOC_Os03g48540.1 | expressed protein
Bradi4g07410	-1.57947	1.01e-13	AT3G50150.1 | Plant protein of unknown function (DUF247)	LOC_Os12g29650.1 | plant protein of unknown function domain containing protein, expressed
Bradi4g07520	3.30823	2.95e-37	AT5G13200.1 | GRAM domain family protein	LOC_Os12g29400.1 | GRAM domain containing protein, expressed
Bradi4g07620	1.14753	3.65e-27	AT5G27390.1 | Mog1/PsbP/DUF1795-like photosystem II reaction center PsbP family protein	LOC_Os05g33300.1 | tat pathway signal sequence family protein, expressed
Bradi4g07670	-1.87278	2.03e-12	AT5G50600.1 | hydroxysteroid dehydrogenase 1	LOC_Os12g27830.1 | dehydrogenase/reductase, putative, expressed
Bradi4g07840	-3.09062	6.88e-20	AT1G09200.1 | Histone superfamily protein	LOC_Os04g34240.1 | histone H3, putative, expressed
Bradi4g07896	-1.96914	5.98e-31	AT3G27210.1 |	LOC_Os12g25180.1 | expressed protein
Bradi4g07902	-1.23122	1.51e-38	AT3G14470.1 | NB-ARC domain-containing disease resistance protein	LOC_Os12g25170.1 | NB-ARC domain containing disease resistance protein, putative, expressed
Bradi4g07906	-1.23737	9.56e-30	AT3G14470.1 | NB-ARC domain-containing disease resistance protein	LOC_Os12g25170.1 | NB-ARC domain containing disease resistance protein, putative, expressed
Bradi4g08020	1.1382	5.8e-30	AT4G12800.1 | photosystem I subunit l	LOC_Os12g23200.1 | photosystem I reaction center subunit XI, chloroplast precursor, putative, expressed
Bradi4g08500	1.42028	8.61e-35	AT1G67090.1 | ribulose bisphosphate carboxylase small chain 1A	LOC_Os12g17600.1 | ribulose bisphosphate carboxylase small chain, chloroplast precursor, putative, expressed
Bradi4g08647	-1.17763	1.8e-12	AT1G15950.1 | cinnamoyl coa reductase 1	LOC_Os09g04050.1 | dehydrogenase, putative, expressed
Bradi4g08800	1.71589	1.74e-64	AT1G67090.1 | ribulose bisphosphate carboxylase small chain 1A	LOC_Os12g19381.1 | ribulose bisphosphate carboxylase small chain, chloroplast precursor, putative, expressed
Bradi4g09190	1.26543	9.74e-23	AT2G37650.1 | GRAS family transcription factor	LOC_Os11g47900.1 | SCARECROW, putative, expressed
Bradi4g09410	1.33801	0.000111693	AT3G10470.1 | C2H2-type zinc finger family protein	LOC_Os11g47630.1 | ZOS11-10 - C2H2 zinc finger protein, expressed
Bradi4g09417	-1.01958	1.37e-05	AT5G24090.1 | chitinase A	LOC_Os11g47580.1 | glycosyl hydrolase, putative, expressed
Bradi4g09622	-1.755	1.85e-08	AT3G25510.1 | disease resistance protein (TIR-NBS-LRR class), putative	LOC_Os09g13820.1 | pollen signalling protein with adenylyl cyclase activity, putative, expressed
Bradi4g10290	-1.18786	6.12e-33	AT4G35920.3 | PLAC8 family protein	LOC_Os11g44870.2 | expressed protein
Bradi4g10550	2.23297	1.14e-130	AT4G23270.1 | cysteine-rich RLK (RECEPTOR-like protein kinase) 19	LOC_Os12g14699.1 | protein kinase domain containing protein, expressed
Bradi4g10663	1.39742	1.5e-08	No hits found	No hits found
Bradi4g10987	-1.22935	4.53e-13	AT3G47570.1 | Leucine-rich repeat protein kinase family protein	LOC_Os11g10310.1 | receptor-like protein kinase 2 precursor, putative, expressed,LOC_Os01g12790.1 | receptor protein kinase, putative, expressed
Bradi4g11310	1.13802	2.37e-07	AT5G18590.2 | Galactose oxidase/kelch repeat superfamily protein,AT5G18590.1 | Galactose oxidase/kelch repeat superfamily protein	LOC_Os11g43590.4 | kelch repeat protein, putative, expressed
Bradi4g11390	-3.21578	2.16e-10	AT2G29150.1 | NAD(P)-binding Rossmann-fold superfamily protein	LOC_Os11g43360.1 | tropinone reductase 2, putative, expressed
Bradi4g11523	-2.38302	1.14e-31	No hits found	LOC_Os11g42970.1 | membrane associated DUF588 domain containing protein, putative, expressed
Bradi4g11770	1.77143	4.92e-07	AT3G09220.1 | laccase 7	LOC_Os11g42200.1 | laccase precursor protein, putative, expressed
Bradi4g11780	3.32448	4.77e-35	AT3G09220.1 | laccase 7	LOC_Os11g42200.1 | laccase precursor protein, putative, expressed
Bradi4g11920	-1.06612	7.18e-12	AT3G14470.1 | NB-ARC domain-containing disease resistance protein	LOC_Os11g42090.1 | Leucine Rich Repeat family protein, expressed
Bradi4g12015	1.13537	0.00374539	No hits found	No hits found
Bradi4g12160	1.50045	7.87e-23	AT2G03200.1 | Eukaryotic aspartyl protease family protein	LOC_Os04g37550.1 | aspartic proteinase nepenthesin-2 precursor, putative, expressed
Bradi4g12250	1.32239	1.32e-08	AT3G18830.1 | polyol/monosaccharide transporter 5	LOC_Os11g41850.1 | transporter family protein, putative, expressed
Bradi4g12350	10.0893	1.57e-32	AT3G54780.1 | Zinc finger (C3HC4-type RING finger) family protein	LOC_Os12g24390.1 | retrotransposon protein, putative, unclassified, expressed
Bradi4g13409	-1.03357	4.83e-05	AT2G32250.4 | FAR1-related sequence 2	LOC_Os04g28580.1 | transposon protein, putative, unclassified, expressed
Bradi4g13412	-1.16501	9.64e-06	AT4G38180.1 | FAR1-related sequence 5	LOC_Os05g37540.1 | transposon protein, putative, unclassified, expressed
Bradi4g13580	1.27176	0.000159457	No hits found	No hits found
Bradi4g13626	-1.48312	1.45e-13	AT1G21270.1 | wall-associated kinase 2	LOC_Os10g02720.1 | OsWAK99 - OsWAK receptor-like protein kinase, expressed
Bradi4g13670	3.52621	4.22e-110	AT2G26560.1 | phospholipase A 2A	LOC_Os11g39990.1 | patatin, putative, expressed
Bradi4g14970	-1.00816	1.38e-05	AT3G63430.1 |	LOC_Os11g37670.1 | expressed protein
Bradi4g15017	2.13509	7.39e-08	AT3G46350.1 | Leucine-rich repeat protein kinase family protein	LOC_Os11g11890.1 | protein kinase domain containing protein, expressed
Bradi4g15800	2.57364	9.06e-20	AT3G02100.1 | UDP-Glycosyltransferase superfamily protein	LOC_Os10g17489.1 | UDP-glucoronosyl and UDP-glucosyl transferase domain containing protein, expressed
Bradi4g16191	-1.1757	1.03e-07	No hits found	No hits found
Bradi4g16280	-1.44118	5.06e-18	AT1G49430.1 | long-chain acyl-CoA synthetase 2	LOC_Os11g35400.1 | AMP-binding enzyme, putative, expressed
Bradi4g16370	-2.45802	3.47e-14	No hits found	LOC_Os11g35080.1 | expressed protein
Bradi4g16420	3.58594	5.71e-21	AT2G28290.1 | P-loop containing nucleoside triphosphate hydrolases superfamily protein	No hits found
Bradi4g16426	2.0659	7.2e-13	No hits found	No hits found
Bradi4g16440	3.11749	7.46e-14	AT2G20610.1 | Tyrosine transaminase family protein	LOC_Os11g35040.1 | aminotransferase, classes I and II, domain containing protein, expressed
Bradi4g16480	1.20086	4.88e-26	AT5G17870.1 | plastid-specific 50S ribosomal protein 6	LOC_Os11g34940.1 | plastid-specific 50S ribosomal protein 6, chloroplast precursor, putative, expressed
Bradi4g16740	2.74559	5.39e-16	AT3G02550.1 | LOB domain-containing protein 41	LOC_Os01g32770.1 | DUF260 domain containing protein, putative, expressed
Bradi4g16830	1.15423	6.49e-33	AT1G48520.1 | GLU-ADT subunit B	LOC_Os11g34210.1 | aspartyl/glutamyl-tRNA amidotransferase subunit B, putative, expressed
Bradi4g16950	1.07665	9.41e-19	AT1G45976.1 | S-ribonuclease binding protein 1	LOC_Os11g34080.1 | expressed protein
Bradi4g17013	1.08276	0.000296778	ATCG00680.1 | photosystem II reaction center protein B	LOC_Os10g21310.1 | photosystem II P680 chlorophyll A apoprotein, putative, expressed
Bradi4g17052	1.02283	3.04e-05	AT5G07360.1 | Amidase family protein	LOC_Os11g33090.1 | amidase, putative, expressed
Bradi4g17160	1.02576	9.06e-28	AT3G02060.1 | DEAD/DEAH box helicase, putative,AT3G02060.2 | DEAD/DEAH box helicase, putative	LOC_Os11g32880.1 | DEAD-box ATP-dependent RNA helicase, putative, expressed,LOC_Os11g32880.3 | DEAD-box ATP-dependent RNA helicase, putative, expressed
Bradi4g17237	1.01891	0.000302291	AT1G28130.1 | Auxin-responsive GH3 family protein	LOC_Os07g47490.2 | OsGH3.11 - Probable indole-3-acetic acid-amido synthetase, expressed
Bradi4g17955	1.05678	0.000106219	No hits found	No hits found
Bradi4g18270	-1.09089	0.000254477	AT5G14020.1 | Endosomal targeting BRO1-like domain-containing protein	LOC_Os11g31570.1 | expressed protein
Bradi4g18770	3.8138	1.64e-70	AT5G50600.1 | hydroxysteroid dehydrogenase 1	LOC_Os11g30560.1 | dehydrogenase/reductase, putative, expressed
Bradi4g19207	-1.15715	1.18e-06	AT1G44900.1 | minichromosome maintenance (MCM2/3/5) family protein	LOC_Os11g29380.1 | MCM2 - Putative minichromosome maintenance MCM complex subunit 2, expressed
Bradi4g19530	-1.33437	1.09e-08	No hits found	LOC_Os11g26190.1 | RALFL23 - Rapid ALkalinization Factor RALF family protein precursor, expressed
Bradi4g19560	1.46854	4.5e-57	AT5G48470.1 |	LOC_Os11g23790.2 | expressed protein
Bradi4g19577	-2.56122	8.39e-21	AT3G07340.1 | basic helix-loop-helix (bHLH) DNA-binding superfamily protein	LOC_Os11g25560.1 | BHLH transcription factor, putative, expressed
Bradi4g19620	-3.7464	2.37e-42	No hits found	LOC_Os11g22960.1 | expressed protein
Bradi4g19937	-1.44096	4.15e-18	AT5G63380.1 | AMP-dependent synthetase and ligase family protein	LOC_Os07g17970.1 | AMP-binding domain containing protein, expressed
Bradi4g20197	-1.29971	1.08e-16	AT1G78060.1 | Glycosyl hydrolase family protein	LOC_Os11g18730.1 | glycosyl hydrolase family 3 protein, putative, expressed
Bradi4g20500	1.69612	2.8e-85	AT3G59400.1 | enzyme binding;tetrapyrrole binding	LOC_Os11g16550.1 | uncharacterized protein ycf53, putative, expressed
Bradi4g20520	7.57699	3.71e-40	AT5G60710.1 | Zinc finger (C3HC4-type RING finger) family protein,AT1G08050.1 | Zinc finger (C3HC4-type RING finger) family protein	LOC_Os11g43040.1 | retrotransposon protein, putative, unclassified, expressed
Bradi4g20552	-1.52637	6.37e-18	No hits found	No hits found
Bradi4g20620	1.20818	8.32e-19	AT5G16970.1 | alkenal reductase	LOC_Os04g41960.1 | NADP-dependent oxidoreductase, putative, expressed
Bradi4g20750	-1.14498	0.000156904	AT1G18480.1 | Calcineurin-like metallo-phosphoesterase superfamily protein	LOC_Os11g15570.1 | Ser/Thr protein phosphatase family protein, putative, expressed
Bradi4g20868	1.42836	2.81e-09	AT5G45540.1 | Protein of unknown function (DUF594)	LOC_Os11g15510.1 | expressed protein
Bradi4g21130	-1.51245	1.68e-07	AT1G59740.1 | Major facilitator superfamily protein	LOC_Os11g17970.1 | POT family protein, expressed
Bradi4g21170	1.62129	6.47e-34	AT4G10340.1 | light harvesting complex of photosystem II 5	LOC_Os11g13890.1 | chlorophyll A-B binding protein, putative, expressed
Bradi4g21190	-1.12061	7.5e-21	AT1G45616.1 | receptor like protein 6	LOC_Os04g40440.1 | expressed protein,LOC_Os01g06900.1 | verticillium wilt disease resistance protein Ve2, putative, expressed
Bradi4g21632	3.01279	3.37e-25	AT5G09640.1 | serine carboxypeptidase-like 19	LOC_Os11g24510.1 | OsSCP56 - Putative Serine Carboxypeptidase homologue, expressed
Bradi4g22235	1.24347	1.41e-06	No hits found	LOC_Os07g42020.1 | transposon protein, putative, CACTA, En/Spm sub-class, expressed
Bradi4g22510	-1.07294	4.35e-17	AT5G42240.1 | serine carboxypeptidase-like 42	LOC_Os11g10750.1 | OsSCP48 - Putative Serine Carboxypeptidase homologue, expressed
Bradi4g22610	-1.42505	5.01e-13	AT1G77120.1 | alcohol dehydrogenase 1	LOC_Os11g10510.1 | dehydrogenase, putative, expressed,LOC_Os11g10510.2 | dehydrogenase, putative, expressed
Bradi4g22750	1.08975	0.00024503	AT5G25500.1 |	LOC_Os11g10110.1 | expressed protein
Bradi4g22760	1.27515	6.35e-37	AT1G53570.1 | mitogen-activated protein kinase kinase kinase 3	LOC_Os11g10100.1 | STE_MEKK_ste11_MAP3K.3 - STE kinases include homologs to sterile 7, sterile 11 and sterile 20 from yeast, expressed
Bradi4g22765	1.86211	6.43e-09	No hits found	No hits found
Bradi4g23075	1.93747	3.08e-12	No hits found	No hits found
Bradi4g23127	-1.04494	0.000274916	AT4G03500.1 | Ankyrin repeat family protein	LOC_Os11g24780.1 | expressed protein
Bradi4g23280	-1.77753	6.85e-10	No hits found	LOC_Os11g09150.1 | expressed protein
Bradi4g23307	-1.08207	0.00011691	AT4G14280.1 | ARM repeat superfamily protein	LOC_Os11g11650.1 | expressed protein
Bradi4g23430	-2.81185	2.89e-12	AT1G14290.1 | sphingoid base hydroxylase 2	LOC_Os06g22490.1 | sphingolipid C4-hydroxylase SUR2, putative, expressed
Bradi4g23670	-1.88098	6.39e-16	AT4G33490.2 | Eukaryotic aspartyl protease family protein	LOC_Os11g08100.1 | eukaryotic aspartyl protease domain containing protein, expressed
Bradi4g23687	-3.15206	5.92e-15	AT1G03670.1 | ankyrin repeat family protein	LOC_Os11g08050.1 | expressed protein
Bradi4g23699	-1.48362	2.37e-30	AT4G03500.1 | Ankyrin repeat family protein	LOC_Os11g08020.1 | ankyrin repeat family protein, putative, expressed
Bradi4g23710	-1.40035	1.48e-09	AT1G77400.1 |	LOC_Os11g07950.1 | expressed protein
Bradi4g24120	-1.30653	8.55e-19	AT1G71960.1 | ATP-binding casette family G25	LOC_Os11g07600.1 | ABC-2 type transporter domain containing protein, expressed
Bradi4g24400	2.62874	6.74e-23	AT1G34355.1 | forkhead-associated (FHA) domain-containing protein	LOC_Os11g07050.1 | FHA domain containing protein, putative, expressed
Bradi4g24425	-2.16867	1.34e-21	AT5G48930.1 | hydroxycinnamoyl-CoA shikimate/quinate hydroxycinnamoyl transferase	LOC_Os08g43040.1 | transferase family protein, putative, expressed
Bradi4g24650	-2.38141	5.92e-106	No hits found	LOC_Os11g06720.1 | abscisic stress-ripening, putative, expressed
Bradi4g24857	-1.00109	3.63e-11	AT3G14460.1 | LRR and NB-ARC domains-containing disease resistance protein	LOC_Os11g06220.1 | expressed protein
Bradi4g25470	1.01278	0.00139619	AT5G22390.1 | Protein of unknown function (DUF3049)	LOC_Os12g05890.1 | expressed protein
Bradi4g25490	1.92185	1.5e-102	AT5G03940.1 | chloroplast signal recognition particle 54 kDa subunit	LOC_Os11g05556.1 | signal recognition particle 54 kDa protein, putative, expressed
Bradi4g25636	1.52676	1.07e-09	AT3G09510.1 | Ribonuclease H-like superfamily protein	LOC_Os03g48904.1 | expressed protein
Bradi4g25670	7.28175	2.89e-48	AT1G13570.1 | F-box/RNI-like superfamily protein	LOC_Os04g13150.1 | OsFBX125 - F-box domain containing protein, expressed
Bradi4g25740	1.18462	1.33e-29	AT3G08740.1 | elongation factor P (EF-P) family protein	LOC_Os12g02380.1 | elongation factor P, putative, expressed
Bradi4g26342	-1.25347	4.19e-29	AT5G13750.1 | zinc induced facilitator-like 1	LOC_Os11g04104.3 | major facilitator superfamily antiporter, putative, expressed,LOC_Os11g04030.2 | major facilitator superfamily antiporter, putative, expressed
Bradi4g26366	1.29866	7.31e-34	AT5G13750.1 | zinc induced facilitator-like 1	LOC_Os12g03899.1 | major facilitator superfamily antiporter, putative, expressed
Bradi4g27050	1.29757	2.24e-45	AT3G52150.1 | RNA-binding (RRM/RBD/RNP motifs) family protein,AT3G52150.2 | RNA-binding (RRM/RBD/RNP motifs) family protein	LOC_Os09g10760.1 | RNA recognition motif containing protein, putative, expressed
Bradi4g27210	2.1691	2.14e-110	AT3G14110.2 | Tetratricopeptide repeat (TPR)-like superfamily protein	LOC_Os01g32730.1 | tetratricopeptide repeat containing protein, putative, expressed
Bradi4g27341	2.92112	2.31e-24	AT5G65600.1 | Concanavalin A-like lectin protein kinase family protein,AT5G10530.1 | Concanavalin A-like lectin protein kinase family protein	LOC_Os04g05470.1 | protein kinase, putative, expressed,LOC_Os04g03579.1 | protein kinase, putative, expressed
Bradi4g27560	-4.18266	1.38e-31	AT3G19940.1 | Major facilitator superfamily protein	LOC_Os07g01560.1 | transporter family protein, putative, expressed
Bradi4g27570	-2.35646	4.57e-31	AT5G48300.1 | ADP glucose pyrophosphorylase 1	LOC_Os09g12660.1 | glucose-1-phosphate adenylyltransferase large subunit, chloroplast precursor, putative, expressed,LOC_Os09g12660.2 | glucose-1-phosphate adenylyltransferase large subunit, chloroplast precursor, putative, expressed
Bradi4g27627	1.34868	2.65e-13	AT5G52220.1 |	LOC_Os09g12780.1 | expressed protein
Bradi4g27650	1.64145	2.63e-10	AT5G52220.1 |	LOC_Os09g12780.1 | expressed protein
Bradi4g27680	-2.74136	1.92e-22	AT1G71695.1 | Peroxidase superfamily protein	LOC_Os01g73220.1 | peroxidase precursor, putative, expressed
Bradi4g27720	-1.42826	1.8e-42	AT1G75390.1 | basic leucine-zipper 44	LOC_Os09g13570.1 | CPuORF2 - conserved peptide uORF-containing transcript, expressed
Bradi4g27801	2.48183	2.18e-33	No hits found	No hits found
Bradi4g28292	-4.27131	4.87e-39	AT5G10530.1 | Concanavalin A-like lectin protein kinase family protein	LOC_Os08g03020.1 | lectin-like receptor kinase 1, putative, expressed
Bradi4g28540	-1.39659	4.81e-15	No hits found	No hits found
Bradi4g28550	-1.32179	0.000105891	AT1G31340.1 | related to ubiquitin 1	LOC_Os09g25320.1 | ubiquitin family protein, putative, expressed
Bradi4g28670	1.56613	3.33e-67	AT1G18870.1 | isochorismate synthase 2	LOC_Os09g19734.1 | isochorismate synthase 1, chloroplast precursor, putative, expressed
Bradi4g28763	1.03182	6.91e-27	AT4G26810.1 | SWIB/MDM2 domain superfamily protein	LOC_Os09g04720.1 | SWIB/MDM2 domain containing protein, expressed
Bradi4g28767	1.45279	4.8e-50	AT4G33090.1 | aminopeptidase M1	LOC_Os09g19790.1 | puromycin-sensitive aminopeptidase, putative, expressed
Bradi4g28962	-1.33067	1e-07	No hits found	No hits found
Bradi4g28964	-1.07721	0.000302291	No hits found	LOC_Os12g29820.1 | expressed protein
Bradi4g28980	3.27452	6.6e-27	AT4G13830.2 | DNAJ-like 20	LOC_Os09g20320.1 | heat shock protein DnaJ, putative, expressed
Bradi4g29340	-1.23376	9.36e-08	AT5G40250.1 | RING/U-box superfamily protein	LOC_Os09g20980.1 | RING-H2 finger protein, putative, expressed
Bradi4g29480	1.36776	8.78e-41	AT1G10522.2 |	LOC_Os09g21460.1 | expressed protein
Bradi4g29600	1.28237	1.59e-36	AT3G48090.1 | alpha/beta-Hydrolases superfamily protein	LOC_Os09g22450.1 | lipase, putative, expressed
Bradi4g29640	-1.68284	1.19e-19	AT2G32990.1 | glycosyl hydrolase 9B8	LOC_Os09g23084.1 | endoglucanase, putative, expressed
Bradi4g29720	-2.4096	2.15e-15	AT2G01770.1 | vacuolar iron transporter 1	LOC_Os09g23300.1 | integral membrane protein, putative, expressed
Bradi4g29770	2.52394	6.9e-65	AT4G37980.1 | elicitor-activated gene 3-1	LOC_Os09g23560.1 | dehydrogenase, putative, expressed
Bradi4g29792	1.23757	2.74e-08	No hits found	LOC_Os09g23590.1 | expressed protein
Bradi4g29794	1.68005	1.29e-08	No hits found	No hits found
Bradi4g29796	1.46218	5.58e-15	AT1G66230.1 | myb domain protein 20	LOC_Os09g23620.1 | MYB family transcription factor, putative, expressed
Bradi4g29810	2.39123	1.17e-16	AT3G55090.1 | ABC-2 type transporter family protein	LOC_Os09g23640.1 | ABC-2 type transporter domain containing protein, expressed
Bradi4g29852	1.01633	3.9e-19	AT5G37840.1 |	LOC_Os09g23780.1 | expressed protein
Bradi4g29860	6.26836	1.03e-112	AT5G38450.1 | cytochrome P450, family 735, subfamily A, polypeptide 1	LOC_Os09g23820.1 | cytochrome P450 72A1, putative, expressed
Bradi4g30040	1.01368	1.76e-26	AT1G14030.1 | Rubisco methyltransferase family protein	LOC_Os09g24530.1 | ribulose-1,5 bisphosphate carboxylase/oxygenase large subunit N-methyltransferase, chloroplast precursor, putative, expressed
Bradi4g30060	2.91939	2.16e-77	AT3G47470.1 | light-harvesting chlorophyll-protein complex I subunit A4	LOC_Os08g33820.1 | chlorophyll A-B binding protein, putative, expressed
Bradi4g30100	1.77682	1.61e-17	AT3G29000.1 | Calcium-binding EF-hand family protein	LOC_Os09g24580.1 | EF hand family protein, putative, expressed
Bradi4g30360	5.34975	6.89e-89	AT1G80840.1 | WRKY DNA-binding protein 40	LOC_Os09g25060.1 | WRKY76, expressed
Bradi4g30364	6.35376	1.5e-68	No hits found	No hits found
Bradi4g30368	8.06434	3.39e-98	AT1G80840.1 | WRKY DNA-binding protein 40	LOC_Os09g25070.2 | WRKY62, expressed
Bradi4g30372	6.82475	2.6e-80	AT4G31800.1 | WRKY DNA-binding protein 18	LOC_Os09g25070.1 | WRKY62, expressed
Bradi4g30617	1.60936	8.61e-05	AT1G16060.1 | ARIA-interacting double AP2 domain protein	LOC_Os06g05340.1 | AP2 domain containing protein, expressed
Bradi4g30720	-1.15789	5.27e-06	AT4G30420.1 | nodulin MtN21 /EamA-like transporter family protein	LOC_Os09g25770.1 | auxin-induced protein 5NG4, putative, expressed
Bradi4g30940	-1.03167	0.00134847	AT5G57500.1 | Galactosyltransferase family protein	LOC_Os09g26300.1 | hypro1, putative, expressed
Bradi4g31050	1.18859	8.19e-06	AT2G01080.1 | Late embryogenesis abundant (LEA) hydroxyproline-rich glycoprotein family	LOC_Os09g26480.1 | expressed protein
Bradi4g31060	-1.51353	2.76e-40	AT2G03140.1 | alpha/beta-Hydrolases superfamily protein,AT2G03140.2 | alpha/beta-Hydrolases superfamily protein	LOC_Os09g26570.1 | CAAX amino terminal protease family protein, putative, expressed
Bradi4g31257	1.5101	3.48e-55	AT1G19150.1 | photosystem I light harvesting complex gene 6	LOC_Os09g26810.1 | chlorophyll A-B binding protein, putative, expressed
Bradi4g31380	1.4728	8.96e-18	AT5G07990.1 | Cytochrome P450 superfamily protein	LOC_Os09g26960.1 | cytochrome P450, putative, expressed
Bradi4g31417	1.90267	4.56e-64	AT5G20635.1 |	LOC_Os09g26999.1 | keratin-associated protein 5-4, putative, expressed
Bradi4g31590	1.75106	9.44e-13	AT2G41940.1 | zinc finger protein 8	LOC_Os09g27320.1 | ZOS9-13 - C2H2 zinc finger protein, expressed
Bradi4g31660	2.94783	2.14e-15	AT2G31945.1 |	LOC_Os09g27410.1 | expressed protein
Bradi4g31670	2.92398	1.49e-21	AT2G31945.1 |	LOC_Os09g27410.1 | expressed protein
Bradi4g31820	-1.14065	1.04e-22	AT1G05010.1 | ethylene-forming enzyme	LOC_Os09g27820.1 | 1-aminocyclopropane-1-carboxylate oxidase protein, putative, expressed
Bradi4g31890	-1.54502	9.43e-11	AT1G77810.2 | Galactosyltransferase family protein	LOC_Os09g27950.1 | galactosyltransferase, putative, expressed
Bradi4g31930	1.05011	3.67e-24	AT1G06870.1 | Peptidase S24/S26A/S26B/S26C family protein	LOC_Os09g28000.1 | OsSigP6 - Putative Type I Signal Peptidase homologue; employs a putative Ser/Lys catalytic dyad, expressed
Bradi4g32170	1.79704	3.96e-22	AT3G19230.1 | Leucine-rich repeat (LRR) family protein	LOC_Os09g28470.1 | leucine-rich repeat family protein, putative, expressed
Bradi4g32300	2.59572	4.8e-14	AT3G48700.1 | carboxyesterase 13	LOC_Os09g28620.1 | gibberellin receptor GID1L2, putative, expressed
Bradi4g32570	-1.24812	0.000153279	AT2G22475.1 | GRAM domain family protein	LOC_Os09g29120.1 | GRAM domain containing protein, expressed
Bradi4g32850	1.55724	1.12e-19	AT1G17840.1 | white-brown complex homolog protein 11,AT3G21090.1 | ABC-2 type transporter family protein	LOC_Os09g29660.1 | white-brown complex homolog protein 11, putative, expressed
Bradi4g32901	-1.11186	2.39e-06	No hits found	No hits found
Bradi4g32941	1.49101	1.42e-38	AT2G04030.1 | Chaperone protein htpG family protein	LOC_Os09g29840.1 | heat shock protein, putative, expressed
Bradi4g33067	1.24474	4.04e-28	AT3G13180.1 | NOL1/NOP2/sun family protein / antitermination NusB domain-containing protein	LOC_Os09g30100.1 | NOL1/NOP2/sun family protein, putative, expressed
Bradi4g33090	-2.05493	1.68e-30	AT1G55850.1 | cellulose synthase like E1	LOC_Os09g30130.1 | CSLE6 - cellulose synthase-like family E, expressed
Bradi4g33323	1.32357	4.64e-33	AT1G55670.1 | photosystem I subunit G	LOC_Os09g30340.1 | photosystem I reaction center subunit, chloroplast precursor, putative, expressed
Bradi4g33440	1.13882	1.95e-40	AT2G04530.1 | Metallo-hydrolase/oxidoreductase superfamily protein	LOC_Os09g30466.1 | nuclear ribonuclease Z, putative, expressed
Bradi4g33510	-2.77089	9.23e-55	No hits found	No hits found
Bradi4g33540	-1.56517	0.000109443	AT1G50590.1 | RmlC-like cupins superfamily protein	LOC_Os09g31120.1 | pirin, putative, expressed
Bradi4g33550	-2.47727	7.79e-14	AT5G47560.1 | tonoplast dicarboxylate transporter	LOC_Os09g31130.1 | citrate transporter, putative, expressed
Bradi4g33570	1.75034	3.76e-09	No hits found	LOC_Os09g31170.1 | expressed protein
Bradi4g33670	1.13059	1.1e-10	AT2G42280.1 | basic helix-loop-helix (bHLH) DNA-binding superfamily protein,AT2G42280.2 | basic helix-loop-helix (bHLH) DNA-binding superfamily protein	LOC_Os09g31300.1 | helix-loop-helix DNA-binding domain containing protein, expressed,LOC_Os08g39630.1 | helix-loop-helix DNA-binding domain containing protein, expressed
Bradi4g33717	-1.65427	4.72e-07	AT5G12900.1 |	LOC_Os09g31370.1 | expressed protein
Bradi4g33940	1.24295	4.03e-30	AT3G18890.1 | NAD(P)-binding Rossmann-fold superfamily protein	LOC_Os10g01044.1 | isoflavone reductase, putative, expressed
Bradi4g34060	-1.03917	3.93e-07	AT4G31330.1 | Protein of unknown function, DUF599	LOC_Os09g32100.1 | expressed protein
Bradi4g34330	-2.60364	3.41e-13	AT3G07390.1 | auxin-responsive family protein	LOC_Os08g41290.1 | AIR12, putative, expressed
Bradi4g34430	1.78191	4.33e-18	AT3G23820.1 | UDP-D-glucuronate 4-epimerase 6	LOC_Os09g32670.1 | UDP-glucuronate 4-epimerase, putative, expressed
Bradi4g34846	-1.46795	3.11e-11	AT1G54570.1 | Esterase/lipase/thioesterase family protein	LOC_Os09g33530.2 | expressed protein,LOC_Os09g33530.1 | expressed protein
Bradi4g35310	2.19102	3.06e-125	AT1G21500.1 |	LOC_Os09g34140.2 | expressed protein
Bradi4g35317	1.2628	7.57e-23	AT3G07040.1 | NB-ARC domain-containing disease resistance protein	LOC_Os09g34160.1 | resistance protein, putative, expressed
Bradi4g35342	8.20617	9.66e-217	AT2G43840.1 | UDP-glycosyltransferase 74 F1	LOC_Os09g34230.1 | UDP-glucoronosyl/UDP-glucosyl transferase, putative, expressed
Bradi4g35350	3.69456	2.49e-51	AT2G43820.1 | UDP-glucosyltransferase 74F2	LOC_Os09g34214.1 | UDP-glucoronosyl and UDP-glucosyl transferase domain containing protein, expressed
Bradi4g35356	3.54656	1.5e-54	AT2G43840.1 | UDP-glycosyltransferase 74 F1	LOC_Os09g34250.1 | UDP-glucoronosyl and UDP-glucosyl transferase domain containing protein, expressed
Bradi4g35370	1.97318	1.09e-15	AT4G38900.3 | Basic-leucine zipper (bZIP) transcription factor family protein	LOC_Os08g43090.1 | bZIP family transcription factor, putative, expressed
Bradi4g35500	-1.75498	1.81e-05	AT2G28100.1 | alpha-L-fucosidase 1	LOC_Os09g34920.1 | glycosyl hydrolase family 29, putative, expressed
Bradi4g35650	1.22993	1.27e-05	AT4G25490.1 | C-repeat/DRE binding factor 1	LOC_Os09g35030.1 | dehydration-responsive element-binding protein, putative, expressed
Bradi4g35790	2.17255	8.02e-17	AT1G12780.1 | UDP-D-glucose/UDP-D-galactose 4-epimerase 1	LOC_Os09g35800.1 | UDP-glucose 4-epimerase, putative, expressed
Bradi4g35810	1.07057	1.63e-26	AT4G27700.1 | Rhodanese/Cell cycle control phosphatase superfamily protein	LOC_Os09g36040.1 | rhodanese-like domain containing protein, putative, expressed
Bradi4g35940	1.51552	8.79e-36	AT3G48310.1 | cytochrome P450, family 71, subfamily A, polypeptide 22	LOC_Os09g36080.1 | cytochrome P450, putative, expressed
Bradi4g36060	-1.46213	2.29e-24	AT4G22920.1 | non-yellowing 1	LOC_Os09g36200.1 | senescence-inducible chloroplast stay-green protein 1, putative, expressed
Bradi4g36137	-1.79262	3.86e-36	AT5G47070.1 | Protein kinase superfamily protein	LOC_Os09g36320.1 | tyrosine protein kinase domain containing protein, putative, expressed
Bradi4g36503	1.58502	3.24e-13	AT5G66120.2 | 3-dehydroquinate synthase, putative	LOC_Os09g36800.1 | 3-dehydroquinate synthase, putative, expressed
Bradi4g36517	-1.49213	2.19e-24	AT2G16730.1 | glycosyl hydrolase family 35 protein	LOC_Os09g36810.1 | beta-galactosidase precursor, putative, expressed
Bradi4g36601	2.0412	5.69e-69	AT3G54820.1 | plasma membrane intrinsic protein 2;5	LOC_Os09g36930.1 | aquaporin protein, putative, expressed
Bradi4g36810	-1.76742	2.92e-05	AT5G11880.1 | Pyridoxal-dependent decarboxylase family protein	LOC_Os09g37120.1 | pyridoxal-dependent decarboxylase protein, putative, expressed
Bradi4g36820	-2.1765	2.54e-07	AT5G48930.1 | hydroxycinnamoyl-CoA shikimate/quinate hydroxycinnamoyl transferase	LOC_Os09g37180.1 | transferase family protein, putative, expressed
Bradi4g37210	3.11152	5.51e-85	AT2G34420.1 | photosystem II light harvesting complex gene B1B2	LOC_Os01g41710.1 | chlorophyll A-B binding protein, putative, expressed
Bradi4g37220	1.99199	7.76e-13	AT4G21390.1 | S-locus lectin protein kinase family protein	LOC_Os09g37834.1 | serine/threonine-protein kinase receptor precursor, putative, expressed
Bradi4g37520	-2.03862	8.69e-14	AT5G17230.1 | PHYTOENE SYNTHASE	LOC_Os09g38320.1 | phytoene synthase, chloroplast precursor, putative, expressed
Bradi4g37620	1.30129	2.64e-45	AT2G31170.1 | Cysteinyl-tRNA synthetase, class Ia family protein	LOC_Os09g38420.1 | cysteinyl-tRNA synthetase, putative, expressed
Bradi4g37870	1.23443	1.15e-30	AT2G18360.1 | alpha/beta-Hydrolases superfamily protein	LOC_Os01g44960.1 | hydrolase, alpha/beta fold family domain containing protein, expressed
Bradi4g38037	-1.18968	3.53e-12	AT5G45890.1 | senescence-associated gene 12	LOC_Os09g38920.1 | thiol protease SEN102 precursor, putative, expressed
Bradi4g38230	2.04677	2.03e-23	AT1G57820.1 | Zinc finger (C3HC4-type RING finger) family protein	LOC_Os05g01230.1 | zinc finger, C3HC4 type domain containing protein, expressed
Bradi4g38296	1.44887	2.49e-06	AT3G61600.2 | POZ/BTB containin G-protein 1,AT3G61600.1 | POZ/BTB containin G-protein 1	LOC_Os02g16000.1 | E1-BTB1 - Bric-a-Brac, Tramtrack, and Broad Complex domain with E1 subfamily conserved sequence, expressed
Bradi4g38440	1.00637	2.3e-27	AT2G27680.1 | NAD(P)-linked oxidoreductase superfamily protein	LOC_Os09g39390.1 | oxidoreductase, aldo/keto reductase family protein, putative, expressed
Bradi4g38460	1.00765	4.67e-05	AT3G44540.1 | fatty acid reductase 4	LOC_Os09g39410.1 | male sterility protein, putative, expressed
Bradi4g38780	1.02194	0.00718374	AT2G36690.1 | 2-oxoglutarate (2OG) and Fe(II)-dependent oxygenase superfamily protein	LOC_Os08g44590.1 | gibberellin 20 oxidase 2, putative, expressed
Bradi4g39240	-1.10795	3.88e-09	AT1G13080.1 | cytochrome P450, family 71, subfamily B, polypeptide 2	LOC_Os12g16720.1 | cytochrome P450 71A1, putative, expressed
Bradi4g39260	1.49774	3.88e-48	AT1G32100.1 | pinoresinol reductase 1	LOC_Os12g16410.1 | isoflavone reductase, putative, expressed
Bradi4g39310	2.66531	5.77e-51	AT5G27380.1 | glutathione synthetase 2	LOC_Os12g16200.1 | glutathione synthetase, chloroplast precursor, putative, expressed
Bradi4g39350	1.06073	1.5e-31	AT4G12910.1 | serine carboxypeptidase-like 20	LOC_Os12g15470.2 | OsSCP65 - Putative Serine Carboxypeptidase homologue, expressed
Bradi4g39370	-1.59476	3.51e-18	AT1G22360.1 | UDP-glucosyl transferase 85A2	LOC_Os07g30369.1 | indole-3-acetate beta-glucosyltransferase, putative, expressed
Bradi4g39611	-2.16999	3.32e-07	No hits found	No hits found
Bradi4g39780	1.2623	3.27e-08	AT1G33440.1 | Major facilitator superfamily protein	LOC_Os12g12934.1 | peptide transporter PTR3-A, putative, expressed
Bradi4g39790	-1.54034	1.16e-07	AT2G31560.1 | Protein of unknown function (DUF1685)	LOC_Os12g12880.1 | expressed protein
Bradi4g39920	6.24387	5.21e-30	AT1G73040.1 | Mannose-binding lectin superfamily protein	LOC_Os12g09700.1 | Jacalin-like lectin domain containing protein, putative, expressed
Bradi4g39927	3.63491	2.23e-74	AT5G09640.1 | serine carboxypeptidase-like 19	LOC_Os11g24510.2 | OsSCP56 - Putative Serine Carboxypeptidase homologue, expressed
Bradi4g39940	2.38596	8.22e-128	AT5G09640.1 | serine carboxypeptidase-like 19	LOC_Os11g24510.1 | OsSCP56 - Putative Serine Carboxypeptidase homologue, expressed
Bradi4g39950	-2.73567	3.39e-44	AT3G03080.1 | Zinc-binding dehydrogenase family protein	LOC_Os12g12580.1 | NADP-dependent oxidoreductase, putative, expressed
Bradi4g40140	1.16234	9.28e-05	AT4G12740.1 | HhH-GPD base excision DNA repair family protein	LOC_Os12g10850.1 | hhH-GPD superfamily base excision DNA repair protein, putative, expressed
Bradi4g40182	1.10395	1.88e-33	AT2G02380.1 | glutathione S-transferase (class zeta) 2	LOC_Os12g10720.2 | glutathione S-transferase, putative, expressed
Bradi4g40250	1.01733	1.15e-11	AT1G78600.2 | light-regulated zinc finger protein 1	LOC_Os12g10660.1 | B-box zinc finger family protein, putative, expressed
Bradi4g40430	1.20547	2.48e-18	AT1G53050.1 | Protein kinase superfamily protein	LOC_Os12g10190.1 | transposon protein, putative, unclassified, expressed
Bradi4g40440	1.30817	1.06e-29	AT1G71460.1 | Pentatricopeptide repeat (PPR-like) superfamily protein	LOC_Os12g10184.1 | pentatricopeptide, putative, expressed
Bradi4g40580	1.17891	2.17e-17	AT1G01800.1 | NAD(P)-binding Rossmann-fold superfamily protein	LOC_Os04g44950.1 | short-chain dehydrogenase/reductase, putative, expressed
Bradi4g40740	1.18832	1.72e-30	AT5G55120.1 | galactose-1-phosphate guanylyltransferase (GDP)s;GDP-D-glucose phosphorylases;quercetin 4\'-O-glucosyltransferases	LOC_Os12g08810.1 | VTC2, putative, expressed
Bradi4g41080	8.16778	3.59e-102	AT1G77280.1 | Protein kinase protein with adenine nucleotide alpha hydrolases-like domain	LOC_Os12g07990.1 | protein kinase family protein, putative, expressed
Bradi4g41137	1.12957	5.23e-20	AT3G19720.1 | P-loop containing nucleoside triphosphate hydrolases superfamily protein	LOC_Os12g07880.1 | dynamin family protein, putative, expressed
Bradi4g41550	-1.05986	1.74e-12	AT5G64440.1 | fatty acid amide hydrolase	LOC_Os12g07150.1 | amidase family protein, putative, expressed
Bradi4g41770	-1.12231	1.54e-05	AT1G76770.1 | HSP20-like chaperones superfamily protein	LOC_Os12g06820.1 | PE repeat family protein, putative, expressed
Bradi4g42030	1.30888	3.65e-34	AT5G06320.1 | NDR1/HIN1-like 3	LOC_Os12g06220.1 | harpin-induced protein 1 domain containing protein, expressed
Bradi4g42180	-1.52106	4.01e-14	AT5G22380.1 | NAC domain containing protein 90	LOC_Os11g05614.1 | no apical meristem protein, putative, expressed
Bradi4g42910	-1.21766	2.27e-25	AT3G06130.1 | Heavy metal transport/detoxification superfamily protein	LOC_Os11g05010.1 | heavy-metal-associated domain-containing protein, putative, expressed,LOC_Os11g05010.2 | heavy-metal-associated domain-containing protein, putative, expressed
Bradi4g42997	1.53416	2.25e-39	AT4G15550.1 | indole-3-acetate beta-D-glucosyltransferase	LOC_Os11g04860.1 | anthocyanin 5-O-glucosyltransferase, putative, expressed
Bradi4g43050	1.07433	3.45e-07	AT4G11000.1 | Ankyrin repeat family protein	LOC_Os11g04830.1 | embryogenesis transmembrane protein, putative, expressed
Bradi4g43090	1.98013	9.13e-23	AT3G57040.1 | response regulator 9	LOC_Os11g04720.2 | OsRR10 type-A response regulator, expressed
Bradi4g43211	1.40129	5.43e-38	No hits found	No hits found
Bradi4g43327	3.03197	4.24e-11	AT5G25400.1 | Nucleotide-sugar transporter family protein	LOC_Os12g04170.1 | domain of unknown function, DUF250 domain containing protein, expressed
Bradi4g43420	-1.86526	1.44e-16	No hits found	LOC_Os01g24500.1 | expressed protein
Bradi4g43770	-3.11414	2e-13	AT2G41010.1 | calmodulin (CAM)-binding protein of 25 kDa	LOC_Os11g03660.1 | VQ domain containing protein, putative, expressed
Bradi4g43900	2.04723	9.47e-91	AT1G33110.1 | MATE efflux family protein	LOC_Os12g03260.1 | MATE efflux family protein, putative, expressed
Bradi4g44000	-2.83633	5.79e-14	AT3G04070.1 | NAC domain containing protein 47	LOC_Os11g03300.1 | NAC domain transcription factor, putative, expressed
Bradi4g44027	5.06773	1.81e-155	AT5G18280.1 | apyrase 2	LOC_Os11g03290.1 | nucleoside-triphosphatase, putative, expressed
Bradi4g44070	1.27942	2.17e-08	AT2G38650.2 | galacturonosyltransferase 7	LOC_Os12g02910.1 | glycosyl transferase, family 8, putative, expressed
Bradi4g44217	3.22692	9.31e-94	AT3G46710.1 | NB-ARC domain-containing disease resistance protein	LOC_Os11g37870.1 | stripe rust resistance protein Yr10, putative, expressed
Bradi4g44227	3.82489	3.89e-104	AT3G46710.1 | NB-ARC domain-containing disease resistance protein	LOC_Os11g37870.1 | stripe rust resistance protein Yr10, putative, expressed
Bradi4g44320	1.20409	1.63e-07	AT3G08570.1 | Phototropic-responsive NPH3 family protein	LOC_Os12g02540.1 | BTBN23 - Bric-a-Brac, Tramtrack, Broad Complex BTB domain with non-phototropic hypocotyl 3 NPH3 and coiled-coil domains, expressed
Bradi4g44336	1.41436	2.57e-10	AT5G01930.1 | Glycosyl hydrolase superfamily protein	LOC_Os12g02520.1 | OsMan09 - Endo-Beta-Mannanase, expressed
Bradi4g44342	6.67175	2.66e-74	AT3G56400.1 | WRKY DNA-binding protein 70	LOC_Os11g02540.1 | WRKY50, expressed
Bradi4g44370	5.28461	6.02e-42	AT3G56400.1 | WRKY DNA-binding protein 70	LOC_Os12g02450.1 | WRKY64, expressed
Bradi4g44400	-1.38003	7.61e-13	AT5G59320.1 | lipid transfer protein 3	LOC_Os12g02340.1 | LTPL14 - Protease inhibitor/seed storage/LTP family protein precursor, expressed
Bradi4g44427	1.08326	1.55e-21	AT3G51630.2 | with no lysine (K) kinase 5	LOC_Os11g02305.1 | expressed protein
Bradi4g44496	1.23539	5.56e-07	AT5G25610.1 | BURP domain-containing protein	LOC_Os01g53240.1 | BURP domain containing protein, expressed
Bradi4g44590	2.49651	6.24e-66	AT5G48620.1 | Disease resistance protein (CC-NBS-LRR class) family	LOC_Os08g07330.2 | RGH1A, putative, expressed,LOC_Os11g03650.1 | mla1, putative, expressed
Bradi4g44850	-1.20943	0.000157294	AT2G30130.1 | Lateral organ boundaries (LOB) domain family protein	LOC_Os05g27980.1 | DUF260 domain containing protein, putative, expressed
Bradi4g45170	3.52553	7.98e-82	AT2G43190.1 | ribonuclease P family protein	LOC_Os05g39530.1 | ribonuclease P family protein, putative, expressed
Bradi4g45180	2.18836	2.28e-75	AT2G40116.1 | Phosphoinositide-specific phospholipase C family protein	LOC_Os12g37560.1 | phospholipase C, putative, expressed
Bradi5g00540	1.15647	2.05e-19	AT5G04360.1 | limit dextrinase	LOC_Os08g40930.1 | Alpha amylase, catalytic domain containing protein, expressed
Bradi5g00650	1.27348	1.56e-30	AT1G59960.1 | NAD(P)-linked oxidoreductase superfamily protein	LOC_Os04g08550.1 | oxidoreductase, aldo/keto reductase family protein, putative, expressed
Bradi5g00673	-4.88881	1.1e-36	AT5G51760.1 | Protein phosphatase 2C family protein	LOC_Os09g15670.1 | protein phosphatase 2C, putative, expressed,LOC_Os01g62760.1 | protein phosphatase 2C, putative, expressed
Bradi5g00750	3.3521	3.91e-48	AT3G62160.1 | HXXXD-type acyl-transferase family protein	LOC_Os04g09590.1 | transferase family protein, putative, expressed
Bradi5g00970	1.30979	0.000701925	AT2G24210.1 | terpene synthase 10,AT4G16730.1 | terpene synthase 02	LOC_Os01g23530.1 | terpene synthase, putative, expressed
Bradi5g01110	1.1695	1.21e-05	No hits found	LOC_Os10g04540.1 | expressed protein
Bradi5g01135	4.61984	3.33e-29	AT4G13710.1 | Pectin lyase-like superfamily protein	LOC_Os04g05050.1 | pectate lyase precursor, putative, expressed
Bradi5g01440	1.3476	7.75e-19	AT3G57430.1 | Tetratricopeptide repeat (TPR)-like superfamily protein	LOC_Os04g02850.1 | pentatricopeptide, putative, expressed
Bradi5g01850	1.03943	0.000590769	AT2G17940.1 | Plant protein of unknown function (DUF827)	LOC_Os04g02650.1 | expressed protein
Bradi5g01900	3.67403	5.58e-195	AT4G29930.2 | basic helix-loop-helix (bHLH) DNA-binding superfamily protein	LOC_Os04g23550.1 | basic helix-loop-helix family protein, putative, expressed
Bradi5g01950	1.00164	1.93e-23	AT1G19920.1 | Pseudouridine synthase/archaeosine transglycosylase-like family protein	LOC_Os04g02050.1 | bifunctional 3-phosphoadenosine 5-phosphosulfate synthetase, putative, expressed
Bradi5g02030	1.77259	1.33e-17	AT1G17840.1 | white-brown complex homolog protein 11	LOC_Os07g18874.1 | white-brown complex homolog protein 11, putative, expressed
Bradi5g02077	3.63425	2.33e-107	AT4G28780.1 | GDSL-like Lipase/Acylhydrolase superfamily protein	LOC_Os12g37910.2 | GDSL-like lipase/acylhydrolase, putative, expressed
Bradi5g02170	-1.04472	4.32e-10	AT5G47720.2 | Thiolase family protein,AT5G48230.2 | acetoacetyl-CoA thiolase 2	LOC_Os09g07830.1 | acetyl-CoA acetyltransferase, cytosolic, putative, expressed,LOC_Os09g07830.3 | acetyl-CoA acetyltransferase, cytosolic, putative, expressed
Bradi5g02176	2.35224	1.18e-14	AT5G45470.1 | Protein of unknown function (DUF594)	LOC_Os01g42340.1 | expressed protein
Bradi5g02214	1.03846	1.25e-09	No hits found	No hits found
Bradi5g02280	-1.51793	3.4e-08	AT1G63310.1 |	LOC_Os04g01500.1 | expressed protein
Bradi5g02750	1.37824	2.14e-06	AT2G32830.1 | phosphate transporter 1;5	LOC_Os04g10800.1 | inorganic phosphate transporter, putative, expressed
Bradi5g02760	2.52778	2.64e-16	AT2G32830.1 | phosphate transporter 1;5	LOC_Os04g10750.2 | inorganic phosphate transporter, putative, expressed,LOC_Os04g10750.4 | inorganic phosphate transporter, putative, expressed
Bradi5g02890	2.04545	4.07e-93	AT2G28000.1 | chaperonin-60alpha	LOC_Os12g17910.1 | T-complex protein, putative, expressed
Bradi5g02920	1.06399	2.17e-28	AT2G39130.1 | Transmembrane amino acid transporter family protein	LOC_Os02g01100.2 | transmembrane amino acid transporter protein, putative, expressed
Bradi5g03090	1.28105	1.3e-06	AT3G56710.1 | sigma factor binding protein 1	LOC_Os01g59410.1 | VQ motif family protein, expressed
Bradi5g03140	-1.05214	8.07e-18	AT3G07040.1 | NB-ARC domain-containing disease resistance protein	LOC_Os11g11990.1 | NB-ARC domain containing protein, expressed
Bradi5g03150	6.91448	1.45e-82	AT1G21270.1 | wall-associated kinase 2	LOC_Os10g07556.1 | wall-associated receptor kinase-like 22 precursor, putative, expressed
Bradi5g03180	4.99231	2.45e-87	AT1G21270.1 | wall-associated kinase 2	LOC_Os10g07556.1 | wall-associated receptor kinase-like 22 precursor, putative, expressed
Bradi5g03252	-1.37792	7.28e-16	AT4G03500.1 | Ankyrin repeat family protein	LOC_Os09g15370.1 | expressed protein
Bradi5g03300	1.99329	1.74e-08	AT1G05680.1 | Uridine diphosphate glycosyltransferase 74E2	LOC_Os04g12970.1 | UDP-glucoronosyl/UDP-glucosyl transferase, putative, expressed,LOC_Os04g12720.1 | indole-3-acetate beta-glucosyltransferase, putative, expressed
Bradi5g03460	-2.48215	8.15e-28	AT3G62700.1 | multidrug resistance-associated protein 10	LOC_Os04g13210.1 | multidrug resistance-associated protein, putative, expressed
Bradi5g03477	3.30048	1.42e-25	AT2G47800.1 | multidrug resistance-associated protein 4	LOC_Os04g13220.1 | ABC transporter family protein, putative, expressed
Bradi5g03530	4.2706	2.63e-144	AT1G21210.1 | wall associated kinase 4,AT1G21230.1 | wall associated kinase 5	LOC_Os11g47110.1 | OsWAK121 - OsWAK receptor-like protein kinase, expressed
Bradi5g03550	1.44061	1.04e-12	AT1G21240.1 | wall associated kinase 3,AT1G16130.1 | wall associated kinase-like 2	LOC_Os11g47110.1 | OsWAK121 - OsWAK receptor-like protein kinase, expressed
Bradi5g03577	2.8464	3.13e-64	AT1G21270.1 | wall-associated kinase 2	LOC_Os11g47110.1 | OsWAK121 - OsWAK receptor-like protein kinase, expressed
Bradi5g03590	1.25987	2.71e-45	AT5G52970.1 | thylakoid lumen 15.0 kDa protein	LOC_Os07g34950.1 | uncharacterized membrane protein, putative, expressed
Bradi5g03632	-2.62718	1.71e-39	AT1G21240.1 | wall associated kinase 3	LOC_Os11g47110.1 | OsWAK121 - OsWAK receptor-like protein kinase, expressed
Bradi5g04810	1.20806	0.000116514	AT5G24860.1 | flowering promoting factor 1	LOC_Os04g21350.1 | flowering promoting factor-like 1, putative, expressed
Bradi5g05166	1.26484	3.24e-09	No hits found	No hits found
Bradi5g07160	1.31408	1.44e-20	AT5G52450.1 | MATE efflux family protein	LOC_Os04g30490.1 | MATE efflux family protein, putative, expressed,LOC_Os10g11354.1 | MATE efflux family protein, putative, expressed
Bradi5g07390	1.19647	3.11e-36	AT1G08550.1 | non-photochemical quenching 1	LOC_Os04g31040.1 | violaxanthin de-epoxidase, putative, expressed
Bradi5g07505	1.92806	4.84e-15	AT1G16610.3 | arginine/serine-rich 45	LOC_Os01g72890.1 | transposon protein, putative, CACTA, En/Spm sub-class, expressed
Bradi5g07650	1.6726	4.59e-20	AT5G37930.1 | Protein with RING/U-box and TRAF-like domains	LOC_Os01g55640.1 | seven in absentia protein family protein, putative, expressed
Bradi5g07720	-1.85467	1.56e-16	AT2G28160.1 | FER-like regulator of iron uptake	LOC_Os04g31290.1 | helix-loop-helix DNA-binding domain containing protein, expressed
Bradi5g07750	-1.02491	6.67e-27	AT3G48530.1 | SNF1-related protein kinase regulatory subunit gamma 1	LOC_Os04g31340.1 | CBS domain containing membrane protein, putative, expressed
Bradi5g08240	1.58075	5.76e-22	AT5G50740.1 | Heavy metal transport/detoxification superfamily protein	LOC_Os02g30650.1 | heavy metal-associated domain containing protein, expressed
Bradi5g08480	1.1767	2.43e-25	No hits found	LOC_Os04g32800.1 | basic proline-rich protein, putative, expressed
Bradi5g08520	-1.17992	1.77e-32	AT4G13420.1 | high affinity K+ transporter 5	LOC_Os04g32920.5 | potassium transporter, putative, expressed,LOC_Os04g32920.3 | potassium transporter, putative, expressed
Bradi5g08630	2.07253	3.45e-13	AT5G13250.1 | RING finger protein	LOC_Os04g32510.1 | expressed protein
Bradi5g08825	-2.02675	1.63e-10	No hits found	LOC_Os04g33070.1 | expressed protein
Bradi5g08840	-1.31024	1.16e-10	AT3G56500.1 | serine-rich protein-related	LOC_Os02g32469.1 | expressed protein
Bradi5g08850	4.85816	5.91e-26	AT1G47980.1 |	LOC_Os04g33150.1 | desiccation-related protein PCC13-62 precursor, putative, expressed
Bradi5g09200	-2.64978	2.86e-87	AT5G22510.1 | alkaline/neutral invertase	LOC_Os04g33490.1 | neutral/alkaline invertase, putative, expressed
Bradi5g09320	1.6535	1.07e-23	AT2G27510.1 | ferredoxin 3	LOC_Os04g33630.1 | 2Fe-2S iron-sulfur cluster binding domain containing protein, expressed
Bradi5g09340	-1.27965	7.72e-11	AT3G52720.1 | alpha carbonic anhydrase 1	LOC_Os04g33660.1 | bifunctional monodehydroascorbate reductase and carbonic anhydrasenectarin-3 precursor, putative, expressed
Bradi5g09420	1.41908	1.64e-06	AT3G52600.1 | cell wall invertase 2	LOC_Os04g33740.1 | glycosyl hydrolases, putative, expressed
Bradi5g09517	2.02792	3.87e-23	AT2G27310.1 | F-box family protein	LOC_Os04g33820.1 | OsFBX132 - F-box domain containing protein, expressed
Bradi5g09530	1.73288	4.96e-24	AT1G08380.1 | photosystem I subunit O	LOC_Os04g33830.1 | membrane protein, putative, expressed
Bradi5g09650	1.41049	2.38e-50	AT5G06290.1 | 2-cysteine peroxiredoxin B	LOC_Os02g33450.2 | peroxiredoxin, putative, expressed
Bradi5g09800	-1.52146	3.25e-08	No hits found	No hits found
Bradi5g10135	-1.09227	0.000117916	No hits found	No hits found
Bradi5g10177	-2.19753	2.68e-47	AT1G49740.1 | PLC-like phosphodiesterases superfamily protein	LOC_Os04g35100.1 | phospholipase C, putative, expressed
Bradi5g10200	1.13622	1.77e-05	AT1G45688.1 |	LOC_Os04g35130.1 | expressed protein
Bradi5g10500	1.28863	1.26e-16	AT2G28605.1 | Photosystem II reaction center PsbP family protein	LOC_Os04g35530.1 | expressed protein
Bradi5g10690	1.77943	1.29e-24	AT1G77122.1 | Uncharacterised protein family UPF0090	LOC_Os04g35760.1 | expressed protein
Bradi5g11060	1.49262	2.23e-45	AT5G46290.1 | 3-ketoacyl-acyl carrier protein synthase I	LOC_Os04g36800.1 | 3-oxoacyl-synthase, putative, expressed
Bradi5g11230	-1.27556	0.000452215	AT1G22360.1 | UDP-glucosyl transferase 85A2	LOC_Os08g31200.1 | cytokinin-O-glucosyltransferase 2, putative, expressed
Bradi5g11240	1.01595	7.79e-32	AT1G26230.1 | TCP-1/cpn60 chaperonin family protein	ChrSy.fgenesh.mRNA.28 | expressed protein
Bradi5g11261	1.06218	2.23e-19	AT1G76690.1 | 12-oxophytodienoate reductase 2	LOC_Os06g11240.1 | 12-oxophytodienoate reductase, putative, expressed
Bradi5g11265	1.35766	1.65e-15	No hits found	No hits found
Bradi5g11350	3.27252	3.82e-39	AT3G57040.1 | response regulator 9	LOC_Os04g36070.1 | OsRR1 type-A response regulator, expressed
Bradi5g11610	1.30863	2.83e-06	AT2G23000.1 | serine carboxypeptidase-like 10	LOC_Os11g27264.1 | OsSCP60 - Putative Serine Carboxypeptidase homologue, expressed,LOC_Os11g27170.1 | OsSCP58 - Putative Serine Carboxypeptidase homologue, expressed,LOC_Os11g27264.2 | OsSCP60 - Putative Serine Carboxypeptidase homologue, expressed
Bradi5g11630	1.47394	1.62e-09	AT1G59960.1 | NAD(P)-linked oxidoreductase superfamily protein	LOC_Os04g37490.1 | oxidoreductase, aldo/keto reductase family protein, putative, expressed
Bradi5g11830	2.60751	4.44e-23	AT2G34080.1 | Cysteine proteinases superfamily protein	LOC_Os01g42780.1 | cysteine proteinase EP-B 2 precursor, putative, expressed
Bradi5g11950	6.18106	4.38e-75	AT1G22360.1 | UDP-glucosyl transferase 85A2	LOC_Os04g37820.1 | cytokinin-O-glucosyltransferase 2, putative, expressed
Bradi5g12040	2.99726	1.25e-12	AT1G34580.1 | Major facilitator superfamily protein	LOC_Os04g37990.1 | transporter family protein, putative, expressed
Bradi5g12090	1.6571	2.24e-08	AT5G65030.1 |	LOC_Os04g38320.1 | expressed protein
Bradi5g12150	1.71857	3.86e-44	AT1G15820.1 | light harvesting complex photosystem II subunit 6	LOC_Os04g38410.1 | chlorophyll A-B binding protein, putative, expressed
Bradi5g12187	-1.29654	1.08e-06	No hits found	LOC_Os02g36530.1 | expressed protein
Bradi5g12240	-1.03611	2.33e-18	AT5G09670.1 | loricrin-related,AT5G09670.2 | loricrin-related	LOC_Os04g38525.1 | expressed protein
Bradi5g12260	1.07214	5.63e-19	AT3G47800.1 | Galactose mutarotase-like superfamily protein	LOC_Os04g38530.1 | aldose 1-epimerase, putative, expressed
Bradi5g12330	1.0691	9.76e-25	AT1G12900.1 | glyceraldehyde 3-phosphate dehydrogenase A subunit 2	LOC_Os04g38600.3 | glyceraldehyde-3-phosphate dehydrogenase, putative, expressed,LOC_Os04g38600.2 | glyceraldehyde-3-phosphate dehydrogenase, putative, expressed
Bradi5g12916	1.96341	2.48e-19	AT4G05030.1 | Copper transport protein family	LOC_Os04g39290.1 | heavy metal transport/detoxification protein, putative, expressed
Bradi5g12920	2.89485	1.43e-25	AT3G07600.1 | Heavy metal transport/detoxification superfamily protein	LOC_Os04g39320.4 | expressed protein
Bradi5g12990	3.11262	1.32e-51	AT3G50660.1 | Cytochrome P450 superfamily protein,AT5G14400.1 | cytochrome P450, family 724, subfamily A, polypeptide 1	LOC_Os04g39430.1 | cytochrome P450, putative, expressed
Bradi5g13150	1.95179	6.76e-49	AT4G11000.1 | Ankyrin repeat family protein	LOC_Os06g18930.1 | cadmium tolerance factor, putative, expressed
Bradi5g13160	1.52632	1.15e-31	AT4G11000.1 | Ankyrin repeat family protein	LOC_Os06g18930.1 | cadmium tolerance factor, putative, expressed
Bradi5g13357	2.31327	1.61e-42	AT4G20325.1 |	LOC_Os04g40050.1 | ribonuclease H2 subunit B, putative, expressed
Bradi5g13380	1.43403	2.63e-05	AT1G03370.1 | C2 calcium/lipid-binding and GRAM domain containing protein,AT5G50170.1 | C2 calcium/lipid-binding and GRAM domain containing protein	LOC_Os04g40070.1 | GRAM and C2 domains containing protein, putative, expressed
Bradi5g13663	-2.07801	5.33e-13	AT5G63160.1 | BTB and TAZ domain protein 1	LOC_Os04g40630.1 | BTBZ4 - Bric-a-Brac, Tramtrack, Broad Complex BTB domain with TAZ zinc finger and Calmodulin-binding domains, expressed
Bradi5g14240	1.3825	0.00490268	AT5G09220.1 | amino acid permease 2	LOC_Os11g09020.1 | amino acid transporter, putative, expressed
Bradi5g14260	-1.58933	4.98e-34	AT1G05710.5 | basic helix-loop-helix (bHLH) DNA-binding superfamily protein,AT1G05710.3 | basic helix-loop-helix (bHLH) DNA-binding superfamily protein	LOC_Os04g41570.3 | ethylene-responsive protein related, putative, expressed,LOC_Os04g41570.1 | ethylene-responsive protein related, putative, expressed
Bradi5g14298	-1.30464	0.000273644	No hits found	No hits found
Bradi5g14530	1.83759	1.71e-48	AT3G59710.1 | NAD(P)-binding Rossmann-fold superfamily protein	LOC_Os02g39490.1 | carbonyl reductase 3, putative, expressed
Bradi5g14540	4.087	4.77e-43	AT5G16250.1 |	LOC_Os04g41900.1 | expressed protein
Bradi5g14910	1.25186	7.45e-17	AT1G80050.1 | adenine phosphoribosyl transferase 2	LOC_Os04g42520.1 | phosphoribosyl transferase, putative, expressed
Bradi5g15550	1.1751	2.31e-32	AT4G13670.1 | plastid transcriptionally active 5	LOC_Os04g43420.1 | PTAC5, putative, expressed
Bradi5g15830	1.25298	2.52e-30	AT2G37040.1 | PHE ammonia lyase 1	LOC_Os04g43800.1 | phenylalanine ammonia-lyase, putative, expressed
Bradi5g15850	1.15465	6.77e-10	AT2G28315.1 | Nucleotide/sugar transporter family protein	LOC_Os06g30950.1 | transporter-related, putative, expressed,LOC_Os02g41780.1 | transporter-related, putative, expressed
Bradi5g15904	-1.71063	4.84e-21	AT2G28350.1 | auxin response factor 10	LOC_Os02g41800.1 | auxin response factor, putative, expressed
Bradi5g15970	-1.34176	5.06e-30	AT2G37170.1 | plasma membrane intrinsic protein 2	LOC_Os02g41860.2 | aquaporin protein, putative, expressed
Bradi5g16115	1.3696	7.02e-05	No hits found	No hits found
Bradi5g16120	2.22721	4.78e-39	AT2G36800.1 | don-glucosyltransferase 1	LOC_Os04g44250.1 | cytokinin-O-glucosyltransferase 3, putative, expressed
Bradi5g16150	-2.09382	4.24e-10	AT1G21240.1 | wall associated kinase 3	LOC_Os02g42150.2 | OsWAK14 - OsWAK receptor-like protein kinase, expressed
Bradi5g16604	1.18008	2.77e-07	AT3G61220.2 | NAD(P)-binding Rossmann-fold superfamily protein	LOC_Os04g44920.1 | oxidoreductase, short chain dehydrogenase/reductase family domain containing protein, expressed
Bradi5g16611	1.16442	6.38e-07	AT2G24190.2 | NAD(P)-binding Rossmann-fold superfamily protein	LOC_Os04g44920.1 | oxidoreductase, short chain dehydrogenase/reductase family domain containing protein, expressed
Bradi5g16621	2.6467	2.87e-18	AT1G01800.1 | NAD(P)-binding Rossmann-fold superfamily protein	LOC_Os04g44950.1 | short-chain dehydrogenase/reductase, putative, expressed
Bradi5g16760	-1.29068	5.4e-40	AT3G53810.1 | Concanavalin A-like lectin protein kinase family protein	LOC_Os07g18240.1 | lectin-like receptor kinase, putative, expressed
Bradi5g16900	1.94149	1.08e-36	AT1G62660.1 | Glycosyl hydrolases family 32 protein	LOC_Os04g45290.1 | glycosyl hydrolases, putative, expressed
Bradi5g16990	-2.30945	0.000263169	AT3G43660.1 | Vacuolar iron transporter (VIT) family protein	LOC_Os04g45520.1 | integral membrane protein, putative, expressed
Bradi5g17080	2.1421	8.97e-48	AT1G75540.1 | salt tolerance homolog2	LOC_Os04g45690.1 | B-box zinc finger family protein, putative, expressed
Bradi5g17110	1.1497	9.8e-09	AT4G36250.1 | aldehyde dehydrogenase 3F1	LOC_Os04g45720.1 | aldehyde dehydrogenase, putative, expressed
Bradi5g17330	-1.12609	9.74e-16	AT5G07440.1 | glutamate dehydrogenase 2	LOC_Os02g43470.1 | glutamate dehydrogenase protein, putative, expressed
Bradi5g17360	1.24432	3.9e-41	AT1G02150.1 | Tetratricopeptide repeat (TPR)-like superfamily protein	LOC_Os04g46010.1 | PPR repeat domain containing protein, putative, expressed
Bradi5g17480	1.11082	2.57e-29	AT4G17500.1 | ethylene responsive element binding factor 1	LOC_Os04g46220.1 | ethylene-responsive transcription factor, putative, expressed
Bradi5g17500	1.50919	9.02e-43	AT5G47240.1 | nudix hydrolase homolog 8	LOC_Os04g46280.1 | hydrolase, NUDIX family, domain containing protein, expressed
Bradi5g17570	-1.08403	7.28e-05	AT3G60390.1 | homeobox-leucine zipper protein 3	LOC_Os04g46350.1 | homeobox associated leucine zipper, putative, expressed
Bradi5g18000	2.22716	2.98e-87	AT4G11600.1 | glutathione peroxidase 6	LOC_Os04g46960.2 | glutathione peroxidase domain containing protein, expressed
Bradi5g18010	2.29119	1.82e-18	AT2G15480.2 | UDP-glucosyl transferase 73B5	LOC_Os04g46980.1 | cis-zeatin O-glucosyltransferase, putative, expressed
Bradi5g18040	2.12089	1.14e-47	AT2G15490.1 | UDP-glycosyltransferase 73B4	LOC_Os04g46980.1 | cis-zeatin O-glucosyltransferase, putative, expressed
Bradi5g18160	-1.1468	5.48e-10	AT5G65780.1 | branched-chain amino acid aminotransferase 5 / branched-chain amino acid transaminase 5 (BCAT5)	LOC_Os04g47190.1 | aminotransferase domain containing protein, putative, expressed,LOC_Os04g47190.2 | aminotransferase domain containing protein, putative, expressed
Bradi5g18377	-1.04305	2.88e-07	AT1G76270.1 | O-fucosyltransferase family protein,AT1G20550.1 | O-fucosyltransferase family protein	LOC_Os04g47520.1 | growth regulator related protein, putative, expressed,LOC_Os04g47520.2 | growth regulator related protein, putative, expressed
Bradi5g18950	4.42373	4.54e-54	AT2G45470.1 | FASCICLIN-like arabinogalactan protein 8	LOC_Os04g48490.1 | fasciclin-like arabinogalactan protein, putative, expressed
Bradi5g19017	-3.78681	2.25e-19	AT4G36180.1 | Leucine-rich receptor-like protein kinase family protein	LOC_Os04g48760.1 | leucine-rich repeat family protein, putative, expressed
Bradi5g19250	5.6607	1.24e-37	AT4G10500.1 | 2-oxoglutarate (2OG) and Fe(II)-dependent oxygenase superfamily protein	LOC_Os04g49210.1 | naringenin,2-oxoglutarate 3-dioxygenase, putative, expressed
Bradi5g19330	1.44427	4.94e-10	AT5G56550.1 | oxidative stress 3	LOC_Os02g45930.1 | expressed protein
Bradi5g19417	-1.15688	1.62e-17	AT3G06880.2 | Transducin/WD40 repeat-like superfamily protein	LOC_Os04g49500.1 | U-box domain-containing protein, putative, expressed
Bradi5g19490	1.14026	1.6e-19	AT2G17450.1 | RING-H2 finger A3A	LOC_Os04g49550.1 | RING-H2 finger protein ATL2A, putative, expressed
Bradi5g19550	-1.7348	3.95e-10	AT4G15080.1 | DHHC-type zinc finger family protein	LOC_Os04g49560.1 | zinc finger family protein, putative, expressed
Bradi5g19600	-1.31465	5.1e-08	AT5G47060.1 | Protein of unknown function (DUF581)	LOC_Os04g49620.1 | DUF581 domain containing protein, expressed
Bradi5g19775	1.05878	0.000766621	No hits found	No hits found
Bradi5g20310	-1.26657	0.00183912	AT2G02040.1 | peptide transporter 2	LOC_Os04g50940.1 | peptide transporter PTR2, putative, expressed
Bradi5g20557	-1.41087	4.9e-20	AT3G22370.1 | alternative oxidase 1A	LOC_Os04g51160.1 | transposon protein, putative, unclassified, expressed
Bradi5g20660	1.09202	3.57e-29	AT2G33430.1 | differentiation and greening-like 1	LOC_Os04g51280.1 | DAG protein, chloroplast precursor, putative, expressed
Bradi5g20670	1.26412	2.57e-37	AT4G09010.1 | ascorbate peroxidase 4	LOC_Os04g51300.1 | peroxidase precursor, putative, expressed
Bradi5g20770	2.04176	1.09e-92	AT5G57330.1 | Galactose mutarotase-like superfamily protein	LOC_Os04g51390.1 | aldose 1-epimerase, putative, expressed
Bradi5g21130	-2.0608	0.000150049	AT1G32910.1 | HXXXD-type acyl-transferase family protein	LOC_Os04g51990.1 | transferase family domain containing protein, expressed
Bradi5g21250	1.04324	2.36e-13	AT3G15210.1 | ethylene responsive element binding factor 4	LOC_Os04g52090.1 | AP2 domain containing protein, expressed
Bradi5g21290	-1.43896	0.000993283	No hits found	LOC_Os04g52110.1 | late embryogenesis abundant protein, group 3, putative, expressed
Bradi5g21310	1.12453	1.99e-32	AT1G03475.1 | Coproporphyrinogen III oxidase	LOC_Os04g52130.1 | coproporphyrinogen III oxidase, chloroplast precursor, putative, expressed
Bradi5g21383	1.94573	2.07e-53	AT1G79460.1 | Terpenoid cyclases/Protein prenyltransferases superfamily protein	LOC_Os04g52230.1 | ent-kaurene synthase, chloroplast precursor, putative, expressed
Bradi5g21410	2.64422	4.62e-10	AT3G26220.1 | cytochrome P450, family 71, subfamily B, polypeptide 3,AT3G26310.1 | cytochrome P450, family 71, subfamily B, polypeptide 35	LOC_Os02g17760.1 | cytochrome P450, putative, expressed
Bradi5g21430	1.75037	2.65e-08	AT3G48310.1 | cytochrome P450, family 71, subfamily A, polypeptide 22	LOC_Os06g43520.1 | cytochrome P450 71D7, putative, expressed
Bradi5g21531	2.08639	1.52e-33	No hits found	No hits found
Bradi5g21587	-1.21348	7.51e-10	AT4G20050.2 | Pectin lyase-like superfamily protein	LOC_Os04g52320.1 | QRT3, putative, expressed
Bradi5g21763	-5.49356	1.66e-44	AT2G32210.1 |	No hits found
Bradi5g21800	1.85787	4.36e-11	AT1G31280.1 | Argonaute family protein	LOC_Os04g52540.1 | retrotransposon protein, putative, unclassified, expressed
Bradi5g21857	1.10339	2.95e-08	AT1G56140.1 | Leucine-rich repeat transmembrane protein kinase	LOC_Os04g52590.1 | protein kinase domain containing protein, expressed
Bradi5g21960	-1.82827	6.63e-08	AT5G46330.1 | Leucine-rich receptor-like protein kinase family protein	LOC_Os04g52780.1 | leucine-rich repeat receptor protein kinase EXS precursor, putative, expressed
Bradi5g22510	1.26931	1.53e-32	AT3G47860.1 | chloroplastic lipocalin	LOC_Os04g53490.1 | OsCHL Chloroplastic lipocalin, expressed
Bradi5g22600	-1.04943	0.00484234	AT4G04900.1 | ROP-interactive CRIB motif-containing protein 10	LOC_Os04g53580.1 | P21-Rho-binding domain containing protein, putative, expressed
Bradi5g22820	3.06872	3.49e-164	AT1G61720.1 | NAD(P)-binding Rossmann-fold superfamily protein	LOC_Os04g53850.1 | leucoanthocyanidin reductase, putative, expressed
Bradi5g22830	1.30131	7.88e-44	AT1G61720.1 | NAD(P)-binding Rossmann-fold superfamily protein	LOC_Os04g53850.1 | leucoanthocyanidin reductase, putative, expressed
Bradi5g23040	-1.23131	0.00106822	AT4G21380.1 | receptor kinase 3	LOC_Os04g54080.1 | serine/threonine-protein kinase receptor precursor, putative, expressed
Bradi5g23190	1.29621	2.04e-46	AT4G21445.1 |	LOC_Os04g54320.1 | expressed protein
Bradi5g23340	-1.58275	1.79e-42	AT5G65210.3 | bZIP transcription factor family protein	LOC_Os04g54474.1 | transcription factor, putative, expressed
Bradi5g23345	-2.19613	1.72e-11	No hits found	No hits found
Bradi5g23400	3.96995	3.4e-109	AT3G29670.1 | HXXXD-type acyl-transferase family protein	LOC_Os04g54560.1 | transferase family protein, putative, expressed
Bradi5g23410	1.84301	1.85e-30	No hits found	LOC_Os04g54590.1 | expressed protein
Bradi5g23460	-3.13093	4.18e-70	AT2G21940.4 | shikimate kinase 1	LOC_Os04g54800.1 | shikimate kinase, putative, expressed
Bradi5g23470	-1.74285	8.33e-09	AT5G64570.1 | beta-D-xylosidase 4	LOC_Os04g54810.1 | beta-D-xylosidase, putative, expressed
Bradi5g23600	1.07167	1.79e-22	AT3G28860.1 | ATP binding cassette subfamily B19	LOC_Os04g38570.1 | multidrug resistance protein, putative, expressed
Bradi5g23610	2.21515	4.37e-13	AT3G47690.1 | microtubule end binding protein EB1A	LOC_Os04g54940.1 | ATEB1A-like microtubule associated protein, putative, expressed
Bradi5g23720	4.17419	3.22e-75	AT4G35160.1 | O-methyltransferase family protein	LOC_Os11g19840.1 | O-methyltransferase, putative, expressed
Bradi5g24140	2.76441	7.67e-31	AT4G21585.1 | endonuclease 4	LOC_Os04g55850.1 | nuclease PA3, putative, expressed
Bradi5g24220	-1.54855	3.06e-15	AT4G34200.1 | D-3-phosphoglycerate dehydrogenase	LOC_Os04g55720.1 | D-3-phosphoglycerate dehydrogenase, chloroplast precursor, putative, expressed
Bradi5g24450	-1.79334	1.66e-13	AT2G18890.1 | Protein kinase superfamily protein	LOC_Os04g56060.1 | protein kinase domain containing protein, expressed
Bradi5g24766	-1.04502	2.34e-05	No hits found	No hits found
Bradi5g24810	-1.14744	6.69e-22	AT5G23810.1 | amino acid permease 7	LOC_Os04g56470.1 | amino acid transporter, putative, expressed
Bradi5g25570	1.87793	5.05e-17	AT3G20310.1 | ethylene response factor 7	LOC_Os04g57340.1 | AP2 domain containing protein, expressed
Bradi5g25740	-1.13716	1.13e-09	AT1G65840.1 | polyamine oxidase 4	LOC_Os04g57560.1 | amine oxidase, flavin-containing, domain containing protein, expressed
Bradi5g25840	-1.12336	2.19e-14	AT4G31080.1 | Protein of unknown function (DUF2296)	LOC_Os04g57690.1 | expressed protein
Bradi5g25860	2.31415	4.48e-26	AT3G48100.1 | response regulator 5	LOC_Os04g57720.1 | OsRR6 type-A response regulator, expressed
Bradi5g25910	1.13263	1.16e-13	AT3G17670.2 | tetratricopeptide repeat (TPR)-containing protein	LOC_Os04g57780.1 | tetratricopeptide repeat domain containing protein, expressed
Bradi5g26160	-1.00525	4.95e-06	AT5G36970.1 | NDR1/HIN1-like 25	LOC_Os04g58090.1 | harpin-induced protein 1 domain containing protein, expressed
Bradi5g26210	-1.82819	2.66e-08	No hits found	LOC_Os12g33780.1 | expressed protein
Bradi5g26240	-2.35119	5.23e-25	AT3G52440.1 | Dof-type zinc finger DNA-binding family protein	LOC_Os04g58190.1 | dof zinc finger domain containing protein, putative, expressed
Bradi5g26250	-1.23835	8.9e-12	AT3G15470.1 | Transducin/WD40 repeat-like superfamily protein	LOC_Os04g58180.1 | WD-40 repeat family protein, putative, expressed
Bradi5g26600	-1.4779	1.84e-23	AT3G44220.1 | Late embryogenesis abundant (LEA) hydroxyproline-rich glycoprotein family	LOC_Os04g58860.1 | harpin-induced protein 1 domain containing protein, expressed
Bradi5g26620	-1.03897	3.69e-05	AT3G52500.1 | Eukaryotic aspartyl protease family protein	LOC_Os04g58840.1 | Eukaryotic aspartyl protease domain containing protein, expressed
Bradi5g27057	-1.8559	1.79e-09	AT1G25270.1 | nodulin MtN21 /EamA-like transporter family protein,AT1G68170.1 | nodulin MtN21 /EamA-like transporter family protein	LOC_Os04g59120.1 | auxin-induced protein 5NG4, putative, expressed
Bradi5g27326	2.12208	1.8e-11	No hits found	No hits found
Bradi5g27340	-1.62233	0.000187414	AT5G53890.1 | phytosylfokine-alpha receptor 2	LOC_Os07g01710.1 | phytosulfokine receptor precursor, putative, expressed
Bradi5g27467	1.10518	1.87e-15	AT4G36160.1 | NAC domain containing protein 76	LOC_Os08g01330.1 | no apical meristem protein, putative, expressed
Bradi5g27602	1.87374	4.26e-22	AT1G44000.1 |	LOC_Os04g59610.2 | expressed protein
Bradi5g27606	1.05845	0.00494851	No hits found	No hits found
